# Supplementary material for: The Aspergillus nidulans transcription factor SclB governs the transition from vegetative to asexual development
Source: mBio. 2026 Feb 25;17(4):e03488-25. doi: 10.1128/mbio.03488-25 (PMC13059802; doi:10.1128/mbio.03488-25)
Supplement: Table S1 — Primers used in this study. [file mbio.03488-25-s0002.xlsx]

## Sheet: Primers
	S1 Table: Primers used in this study.
	Name	Sequencing 5`to 3`	Directionality
	RH835	ATGACGCTTTCTTCCTACC	Fw
	RH836	TCACTGAGGGCGTCGA	Rv
	RH838	ATTCTTAATTAAGATTCCACCCTTGATTAGCAGCC	Fw
	RH844	ACCACCGCTACCACCCTGAGGGCGTCGAGGCT	Rv
	AO165	GGTGGTAGCGGTGGTGT	Fw
	RH840	AGGTAATCCTTCTTTTGCTCCTCTGAGCGAGCC	Fw
	RH841	AGGACTTCTAGAAGGAAATCCCTTAGGTCGCTGTC	Rv
	MB1569	GATAAGCTTGATCACGTTTAAACCATCGCTCTGGTAGCTTC	Fw
	MB1570	CGATGGTAGGAAGAAAGCGTCATCTGGTAGTCTTACGGTGAGTTG	Rv
	MB1571	CAACTCACCGTAAGACTACCAGATGACGCTTTCTTCCTACCATCG	Fw
	MB1572	TCTAGAGTGATAGGCGGTTGAGCTACTTGTACAGTTCGTCCATGC	Rv
	MB1573	CTCAACCGCCTATCACTCTAGA	Fw
	MB1574	ATGATTTCAGTAACGTTAAGTGGATCGTGTTCTCGATATATTATATTGTATCTAA	Rv
	MB1575	GATCCACTTAACGTTACTGAAATCAT	Fw
	MB1576	ATATGGCCATCTCACAAGAAGGATTACCTCTAAACAAGTG	Rv
	MB1577	ATAGGCCTGAGATTTGAGTTTACTTGTCGCTTGAGTCTA	Fw
	MB1578	AGGAATTCGATATTTGTTTAAACCCTACTTTCACAACGAGGAA	Rv
	MB1579	TCTAGAGTGATAGGCGGTTGAGCTACTGAGGGCGTCGAGGC	Rv
	RH838	ATTCTTAATTAAGATTCCACCCTTGATTAGCAGCC	Fw
	RH839	ACCGGTCACTGTACATCTGTCTGGTGGTTCAGACT	Rv
	RH840	AGGTAATCCTTCTTTTGCTCCTCTGAGCGAGCC	Fw
	RH841	AGGACTTCTAGAAGGAAATCCCTTAGGTCGCTGTC	Rv
	ML8	AAAGAAGGATTACCTCTAAACAA	Fw
	ML9	TGTACAGTGACCGGTGAC	Rv
