# Supplementary material for: The Aspergillus nidulans transcription factor SclB governs the transition from vegetative to asexual development
Source: mBio. 2026 Feb 25;17(4):e03488-25. doi: 10.1128/mbio.03488-25 (PMC13059802; doi:10.1128/mbio.03488-25)
Supplement: Table S2 — Strains used in this study. [file mbio.03488-25-s0003.xlsx]

## Sheet: Strains
	S2 Table: Strains (A. nidulans, V. dahliae and E. coli) used in this study.
	Fungal strains
	Strain name	Genotype	Reference or source
	AGB551	∆nkuA::argB, pyrG89, pyroA4, veA+	[32]
	AGB1007	∆nkuA::argB, pyrG89, pyroA4, veA+, ∆sclB::six	[18]
	AGB1009	∆nkuA::argB, pyrG89, pyroA4, veA+, sclB::sgfp::six	[18]
	AGB1010	∆nkuA::argB, pyrG89, pyroA4, veA+, sgfp::sclB::six	[18]
	AGB1711	∆nkuA::argB, pyrG89, pyroA4, veA+, Vd scl2::GFP::six	This study
	AGB1713	∆nkuA::argB, pyrG89, pyroA4, veA+, ΔsclB, Vd scl2::GFP::six	This study
	AGB1715	∆nkuA::argB, pyrG89, pyroA4, veA+, Vd scl2::six	This study
	AGB1717	∆nkuA::argB, pyrG89, pyroA4, veA+, ΔsclB, Vd scl2::six	This study
	AGB1718	∆nkuA::argB, pyrG89, pyroA4, veA+, mrfp::h2a	This study
	AGB1719	∆nkuA::argB, pyrG89, pyroA4, veA+, Vd scl2::GFP::six, mrfp::h2a	This study
	AGB1720	∆nkuA::argB, pyrG89, pyroA4, veA+, ΔsclB, Vd scl2::GFP::six, mrfp::h2a	This study
	AGB1721	∆nkuA::argB, pyrG89, pyroA4, veA+, sgfp::sclB::six, mrfp::h2a	This study
	JR2/WT	Vd Wt (Verticillium dahliae/ Solanum lycopersicum isolate)	[33]
	VGB0685	Vd Δscl2	This study
	E. coli strains
	Plasmid name	Genotype	Reference or source
	pME4696	cloning vector containing PmlI restriction site-natRM SwaI restriction sites	[38]
	pME5564	PAn sclB::Vd scl2::hinge::GFP::3'UTR_An sclB::trpC-terminator	This study
	pME5565	PAn sclB::Vd scl2(stop codon)::3'UTR_An sclB::trpC-terminator	This study
	pME4548	PtrpC:natRM	[40]
	pME4815	Pgpda::natRM::trpC	[42]
	pME5072	P Vd vel1::vel1:GFP::Pgpda:hyg R::trpC-terminator::vel1(T)	[39]
	pME5566	Vd Δscl2::natRM	This study				`
	pME5567	Vd Pscl2::scl2::GFP::Pgpda::hyg R::trpC-terminator::scl2(T)	This study
	pME5569	scl2 (gDΝΑ) into pJET	This study
	pME3173	pgpdA::intron::mrfp::h2A (cDNA)	[56]
	Abbreviations:
	natRM: nourseothricin recyclable marker cassette
	An: A. nidulans
	Vd: Verticillium dahliae
	P (superscript): promoter
	T: terminator of a gene
	trpC: terminator region
	hyg R: Hygromycin resistant gene
