# Supplementary material for: The Aspergillus nidulans transcription factor SclB governs the transition from vegetative to asexual development
Source: mBio. 2026 Feb 25;17(4):e03488-25. doi: 10.1128/mbio.03488-25 (PMC13059802; doi:10.1128/mbio.03488-25)
Supplement: Table S3 — Target genes from the ChIP-seq experiments and differentially expressed genes from the RNA-seq experiments. [file mbio.03488-25-s0004.xlsx]

## Sheet: S3 Table
S3 Table: Target genes from the ChIP-seq experiments and differentially expressed genes from the RNA-seq experiments.
ChIP-seq_Veg			RNA-seq_Veg				ChIP-seq_Asex			RNA-seq_Asex
4108_common_locus IDs from the three independent sets of the ChIP-seq analysis [Set-1, Set-2 and Set-3]	Avg. Fold Enrichment (cut offs: p<0.05 & FE>=2)		998_DEGs_RNAseq (cut offs: p < 0.05 and -1 ≤ log2FC(Fold Change) ≥ 1)	Log2(FC)	P-value		4550_common_locus IDs from the three independent sets of the ChIP-seq analysis [Set-1, Set-2 and Set-3]	Avg. Fold Enrichment (cut offs: p<0.05 & FE>=2)		609_DEGs_RNAseq (cut offs: p < 0.05 and -1 ≤ log2FC(Fold Change) ≥ 1)	Log2(FC)	P-value
AN0011	16.3386		AN3206	-8.9426	6.37706e-162		AN0011	16.6427		AN0585	-5.05365	2.47524e-280
AN0017	10.1907		AN8609	-8.68854	0		AN0017	12.2667		AN8981	-2.60259	5.06683e-37
AN0018	10.1907		AN1567	-8.38851	1.47699e-136		AN0018	12.2667		AN6437	-2.56419	2.7157e-53
AN0019	6.92933		AN8218	-8.32302	3.40173e-138		AN0019	6.7259		AN11476	-2.53472	2.10643e-27
AN0021	3.48293		AN5046	-7.99254	3.96475e-118		AN0021	2.99257		AN5467	-2.29817	1.96877e-62
AN0027	3.20401		AN2578	-7.4998	3.50849e-193		AN0027	2.482		AN3567	-2.20332	2.0027e-14
AN0029	3.20401		AN6620	-7.27436	1.02117e-111		AN0029	2.482		AN7832	-2.16066	2.23413e-24
AN0030	2.34217		AN0759	-7.07227	1.78191e-141		AN0032	6.25594		AN3387	-2.11839	1.94268e-29
AN0032	5.89795		AN6075	-6.91687	1.10835e-178		AN0033	6.25594		AN0011	-1.91356	1.58974e-13
AN0033	5.89795		AN7539	-6.87061	2.6018e-235		AN0034	10.3179		AN5069	-1.88149	1.09092e-19
AN0034	6.10026		AN11510	-6.76282	1.38317e-77		AN0035	10.3179		AN2578	-1.86454	1.30804e-53
AN0035	6.10026		AN7795	-6.44566	1.09582e-298		AN0038	3.62574		AN3295	-1.85765	5.88575e-17
AN0038	2.9828		AN6470	-6.33838	2.89625e-113		AN0040	2.49549		AN0620	-1.851	1.22797e-45
AN0040	2.15569		AN7214	-6.33504	4.09563e-150		AN0042	2.49549		AN8547	-1.80088	5.25935e-39
AN0042	2.15569		AN8969	-6.28747	1.31717e-88		AN0048	2.42853		AN8953	-1.79451	9.66613e-25
AN0048	3.3115		AN2319	-6.1469	3.98706e-158		AN0052	7.96405		AN2672	-1.7909	4.04188e-08
AN0052	9.19416		AN7087	-5.9916	4.32971e-94		AN0054	2.6659		AN8980	-1.75449	6.56261e-20
AN0054	3.19927		AN2549	-5.93041	6.38696e-144		AN0055	2.6659		AN8979	-1.72639	3.6686e-10
AN0055	3.19927		AN3218	-5.81815	8.89823e-113		AN0057	11.7019		AN2649	-1.72252	2.91326e-12
AN0057	16.1216		AN7774	-5.69681	6.30817e-73		AN0065	5.31954		AN2683	-1.69228	4.2134e-86
AN0065	4.36727		AN9273	-5.66616	3.21015e-42		AN0066	5.22737		AN12458	-1.66911	4.4741e-07
AN0066	4.36727		AN8774	-5.59974	6.10754e-99		AN0067	5.31954		AN3765	-1.66877	5.29415e-14
AN0067	4.36727		AN8136	-5.55529	1.1618e-36		AN0069	13.8233		AN8480	-1.66053	2.17385e-08
AN0069	13.3079		AN8730	-5.55115	8.75727e-67		AN0071	13.8233		AN3403	-1.65012	1.63917e-10
AN0071	13.3079		AN8137	-5.51962	1.84846e-42		AN0072	3.77508		AN6418	-1.56679	1.53696e-27
AN0072	3.56194		AN2649	-5.47148	9.90117e-80		AN0073	3.77508		AN9388	-1.56114	1.86495e-13
AN0073	3.56194		AN12458	-5.39751	7.35463e-34		AN0078	12.8164		AN20005	-1.54833	5.26853e-07
AN0078	15.8831		AN5315	-5.3734	1.05007e-59		AN0081	11.1788		AN2682	-1.4848	1.79026e-59
AN0081	10.298		AN11468	-5.28806	4.50481e-32		AN0094	2.59219		AN8526	-1.47145	6.54832e-06
AN0086	2.39509		AN8134	-5.27674	5.201e-40		AN0095	3.75031		AN9141	-1.46197	2.37588e-29
AN0087	2.39509		AN7773	-5.22652	1.72463e-94		AN0096	3.75031		AN5311	-1.441	2.4909e-24
AN0094	2.30287		AN2548	-4.99251	5.75987e-38		AN0098	5.63333		AN6378	-1.41659	5.87651e-10
AN0095	4.66608		AN2538	-4.8603	7.02736e-26		AN0103	2.91577		AN1793	-1.40887	2.02907e-07
AN0096	4.66608		AN5069	-4.49654	2.03271e-62		AN0104	2.91577		AN7397	-1.33235	1.48682e-12
AN0098	4.55069		AN3529	-4.47805	1.29603e-47		AN0105	3.3926		AN20004	-1.32399	4.80127e-07
AN0103	2.51169		AN8943	-4.44242	4.57779e-58		AN0106	3.3926		AN8548	-1.31473	6.4207e-48
AN0104	2.51169		AN11476	-4.40736	4.10566e-21		AN0109	2.33435		AN12461	-1.30842	6.87837e-29
AN0105	2.35617		AN2387	-4.39469	5.36948e-73		AN0111	2.44024		AN1323	-1.26478	7.47371e-16
AN0106	2.35617		AN3567	-4.39123	1.74706e-40		AN0117	2.44498		AN6419	-1.25766	1.17698e-27
AN0118	5.17818		AN8135	-4.37891	1.49338e-45		AN0118	5.99203		AN4313	-1.24693	2.3204e-16
AN0121	5.56894		AN3259	-4.10938	2.14125e-27		AN0121	6.21017		AN5067	-1.23636	1.89205e-24
AN0122	5.56894		AN6787	-4.05538	2.67368e-37		AN0122	6.21017		AN2648	-1.21534	5.90268e-14
AN0126	2.43111		AN5028	-4.0408	2.58734e-89		AN0123	2.85076		AN11094	-1.21424	6.03536e-19
AN0127	2.26069		AN2574	-3.95368	1.07906e-18		AN0126	3.22479		AN6753	-1.20701	1.04859e-15
AN0128	2.26069		AN8095	-3.85853	1.5253e-29		AN0131	5.97532		AN3377	-1.19589	0.000290721
AN0131	5.07829		AN2575	-3.84686	1.09983e-15		AN0132	5.97532		AN9295	-1.18386	5.46517e-09
AN0132	5.07829		AN0585	-3.78084	1.54955e-44		AN0135	4.3982		AN8943	-1.18209	1.84696e-08
AN0135	3.44984		AN0279	-3.7603	2.73096e-82		AN0144	2.76989		AN0010	-1.17578	5.04108e-06
AN0137	2.66678		AN7541	-3.65261	1.05537e-56		AN0147	11.3606		AN6075	-1.14599	1.65796e-10
AN0144	2.71222		AN6565	-3.61149	4.91071e-35		AN0148	11.3606		AN5226	-1.14346	7.4129e-27
AN0147	9.85399		AN7232	-3.58775	4.61685e-39		AN0150	11.3606		AN0726	-1.13599	1.096e-21
AN0148	9.85399		AN6460	-3.57777	5.38774e-82		AN0153	7.94099		AN5068	-1.13456	4.1847e-16
AN0150	9.85399		AN6378	-3.57359	1.19431e-28		AN0161	6.44601		AN7903	-1.12862	6.70049e-05
AN0153	6.17688		AN4151	-3.53837	2.25061e-39		AN0162	6.44601		AN9183	-1.12089	1.89612e-06
AN0158	2.26449		AN5429	-3.51258	4.02532e-22		AN0163	6.44601		AN5318	-1.10944	8.85633e-12
AN0159	2.26449		AN10318	-3.47734	3.20325e-110		AN0165	2.74017		AN7137	-1.1081	1.00075e-16
AN0161	4.55012		AN7594	-3.43819	2.95615e-56		AN0166	10.7721		AN7130	-1.10729	2.03028e-10
AN0162	4.55012		AN0758	-3.4235	9.0428e-16		AN0167	2.74017		AN20000	-1.10362	0.000712877
AN0163	4.55012		AN5945	-3.38051	5.21136e-47		AN0169	22.0244		AN5937	-1.07801	3.97665e-06
AN0165	2.2253		AN11864	-3.33411	1.55481e-28		AN0171	2.47135		AN4049	-1.0738	1.25925e-19
AN0166	7.20154		AN10288	-3.29564	1.02284e-18		AN0172	3.28439		AN9386	-1.05256	3.266e-16
AN0167	2.2253		AN3377	-3.2863	3.59901e-12		AN0176	11.7011		AN6249	-1.03765	1.35933e-14
AN0168	4.86697		AN5353	-3.2566	9.05773e-20		AN0177	15.5292		AN4121	-1.02618	0.000462027
AN0169	20.4261		AN3974	-3.21043	6.90078e-54		AN0178	15.5292		AN12031	-1.02133	0.00200956
AN0171	2.27171		AN3820	-3.16134	4.8781e-64		AN0179	15.5292		AN11083	1.0056	2.57911e-30
AN0172	3.9222		AN4642	-3.13883	2.8607e-59		AN0180	9.6223		AN5429	1.00649	2.64939e-05
AN0176	9.60441		AN0010	-3.10125	1.92082e-37		AN0182	9.6223		AN5319	1.00891	0.00224148
AN0177	19.4274		AN1088	-3.08757	1.97627e-13		AN0183	10.3029		AN6683	1.01025	2.95479e-05
AN0178	19.4274		AN6426	-3.08709	5.63061e-59		AN0186	10.3029		AN1756	1.01165	2.08283e-07
AN0179	19.4274		AN7798	-3.01793	6.48682e-16		AN0198	2.99917		AN2565	1.01249	0.000402707
AN0180	7.86592		AN8964	-3.0094	1.13802e-38		AN0200	3.0613		AN6234	1.01298	1.42263e-12
AN0182	7.86592		AN3207	-3.00017	2.343e-11		AN0201	2.6393		AN8084	1.01371	0.00188763
AN0183	8.32323		AN5053	-2.98782	6.32765e-32		AN0202	3.0613		AN9320	1.01475	5.6116e-08
AN0186	8.32323		AN2020	-2.98236	1.09209e-48		AN0203	2.6393		AN0661	1.01577	2.05008e-13
AN0196	2.2084		AN0841	-2.97736	4.16474e-22		AN0204	4.98032		AN8367	1.01616	1.66609e-25
AN0197	2.2084		AN8666	-2.97286	9.02378e-30		AN0205	2.63979		AN3407	1.0208	1.6108e-08
AN0198	2.57041		AN2044	-2.94871	1.41287e-38		AN0206	4.98032		AN8369	1.02101	1.99064e-16
AN0200	3.05231		AN2392	-2.90688	1.7098e-12		AN0210	2.56937		AN5885	1.02315	7.1033e-12
AN0201	2.13249		AN6788	-2.90092	1.63209e-10		AN0213	21.4991		AN2675	1.02315	3.02537e-16
AN0202	3.05231		AN7860	-2.81171	2.25314e-20		AN0214	16.771		AN3380	1.02382	0.000242585
AN0203	2.13249		AN7115	-2.77783	8.72497e-10		AN0218	2.5052		AN4367	1.02477	1.07312e-37
AN0204	3.15591		AN6437	-2.75971	2.06849e-41		AN0219	2.5052		AN9314	1.02603	0.00141476
AN0205	2.33839		AN11981	-2.74512	8.98827e-60		AN0220	9.02708		AN2604	1.02603	2.15392e-07
AN0206	3.15591		AN8928	-2.74362	7.89627e-09		AN0221	9.02708		AN9309	1.02716	0.00163575
AN0210	2.50839		AN1087	-2.7153	4.12924e-18		AN0225	4.56872		AN8940	1.02761	5.01017e-07
AN0213	18.4734		AN6503	-2.68399	1.07241e-16		AN0226	4.56872		AN3315	1.02905	1.13861e-11
AN0214	13.9831		AN2043	-2.60945	7.08419e-40		AN0227	3.17035		AN2549	1.02915	1.47101e-12
AN0220	12.3879		AN3489	-2.58714	2.0558e-16		AN0228	3.17035		AN8969	1.02939	0.00177425
AN0221	12.3879		AN0009	-2.57394	9.66711e-32		AN0229	5.55826		AN5320	1.03141	0.00169693
AN0225	4.53193		AN2545	-2.50708	9.88184e-24		AN0232	2.95505		AN1942	1.03261	0.000155415
AN0226	4.53193		AN10558	-2.49554	2.10709e-50		AN0233	2.95505		AN2358	1.03472	3.76609e-19
AN0227	2.86916		AN7156	-2.48841	7.00695e-11		AN0234	2.95505		AN11698	1.03662	0.000281946
AN0228	2.86916		AN7772	-2.47555	1.04242e-21		AN0235	7.35629		AN9351	1.03831	0.00166074
AN0229	4.79372		AN7580	-2.46701	4.87512e-27		AN0239	3.2932		AN8303	1.0392	8.64606e-05
AN0232	3.67992		AN5252	-2.46414	2.30998e-25		AN0240	3.96971		AN4879	1.04064	8.82436e-06
AN0233	3.67992		AN8155	-2.46318	6.49038e-27		AN0241	3.96971		AN1786	1.04079	0.000512621
AN0234	3.67992		AN10505	-2.4328	1.58891e-06		AN0242	3.55097		AN6703	1.04279	1.10275e-07
AN0235	6.25048		AN5037	-2.42003	2.75513e-08		AN0243	3.7869		AN10165	1.04444	0.000690671
AN0239	3.16044		AN6789	-2.41962	2.18545e-09		AN0244	3.7869		AN5039	1.04467	0.000793274
AN0241	4.03114		AN5357	-2.40961	1.16146e-54		AN0251	4.50742		AN2792	1.0478	0.000106495
AN0242	3.3133		AN7204	-2.37823	6.78557e-20		AN0252	4.50742		AN8402	1.04798	3.76301e-12
AN0243	3.21306		AN10979	-2.34213	5.42957e-31		AN0253	4.50742		AN10386	1.04813	1.75944e-05
AN0244	3.21306		AN4795	-2.34115	1.03544e-21		AN0254	6.84188		AN1789	1.0488	0.000140705
AN0251	3.60461		AN0011	-2.33401	3.564e-26		AN0259	4.46827		AN5083	1.04912	0.000230369
AN0252	3.60461		AN9240	-2.30815	2.6758e-26		AN0260	4.46827		AN5321	1.04937	8.34131e-31
AN0253	3.60461		AN5859	-2.30685	1.74123e-12		AN0261	4.46827		AN7945	1.05104	0.000257123
AN0254	6.89577		AN5027	-2.29896	1.56017e-34		AN0263	3.20534		AN8634	1.05144	4.29688e-24
AN0259	3.3353		AN8523	-2.29808	2.42896e-10		AN0265	6.8801		AN9318	1.05159	0.00115797
AN0260	3.3353		AN0054	-2.28433	7.79929e-15		AN0270	6.85226		AN7058	1.05466	3.29208e-20
AN0261	3.3353		AN6622	-2.25813	6.19181e-20		AN0271	9.83377		AN0546	1.05672	3.25181e-05
AN0263	2.84776		AN9001	-2.25761	4.4728e-27		AN0272	3.53951		AN8544	1.05724	2.7317e-16
AN0265	5.32799		AN3352	-2.24131	5.03315e-33		AN0274	8.18655		AN2471	1.06291	0.00113106
AN0270	5.68052		AN4372	-2.24004	4.25193e-40		AN0275	5.68259		AN12254	1.06339	1.40763e-12
AN0271	10.7911		AN11211	-2.23864	3.77445e-11		AN0276	8.18655		AN1614	1.06354	1.5326e-10
AN0272	2.87033		AN8512	-2.23323	2.30624e-13		AN0282	13.139		AN7919	1.06556	0.00122134
AN0274	7.12462		AN7832	-2.1982	3.72445e-09		AN0285	11.7607		AN9384	1.06595	5.63181e-10
AN0275	5.38575		AN2421	-2.15435	2.43568e-30		AN0286	11.7607		AN3234	1.06689	9.1727e-05
AN0276	7.12462		AN2962	-2.14303	2.44795e-33		AN0287	6.70956		AN8891	1.06833	2.25737e-05
AN0282	10.9953		AN9295	-2.14097	1.66412e-12		AN0288	18.9778		AN12067	1.07031	1.58622e-09
AN0285	12.0369		AN10325	-2.13925	2.78153e-05		AN0289	10.2525		AN2024	1.07333	0.000629575
AN0286	12.0369		AN0601	-2.12656	3.72848e-10		AN0295	3.32847		AN2718	1.0744	4.75549e-09
AN0287	5.13307		AN7233	-2.1102	5.09097e-29		AN0296	3.32847		AN3291	1.07847	0.000119494
AN0288	17.4089		AN0798	-2.09517	5.14073e-17		AN0297	2.33785		AN8463	1.0788	9.84461e-06
AN0289	9.12988		AN7271	-2.08952	3.24788e-40		AN0300	7.69219		AN3379	1.07999	0.00013393
AN0295	3.17449		AN8532	-2.08831	5.83739e-10		AN0301	7.69219		AN0366	1.08376	7.93974e-07
AN0296	3.17449		AN2587	-2.08244	4.35371e-14		AN0309	4.02515		AN6315	1.08383	3.33004e-16
AN0297	2.38462		AN1837	-2.0479	5.98815e-05		AN0310	3.64016		AN9161	1.08435	0.000957155
AN0300	7.80137		AN8961	-2.02836	8.04551e-08		AN0311	4.00863		AN11280	1.08436	2.98878e-11
AN0301	7.80137		AN1142	-2.02341	2.46194e-09		AN0312	4.00863		AN11161	1.08446	3.47717e-05
AN0309	3.36322		AN5033	-2.00014	1.59322e-15		AN0314	3.09611		AN12061	1.08522	0.000494082
AN0310	2.66581		AN6621	-1.99798	1.64037e-37		AN0315	5.46078		AN0282	1.09016	2.97473e-20
AN0311	3.36322		AN0386	-1.9858	4.85008e-08		AN0316	5.46078		AN0973	1.09216	2.26867e-06
AN0312	3.36322		AN5310	-1.97958	8.72861e-05		AN0317	5.46078		AN3877	1.09254	7.7758e-16
AN0314	2.3739		AN4148	-1.97205	3.1971e-24		AN0323	19.0212		AN3560	1.09954	0.000597109
AN0315	4.70465		AN9076	-1.97147	1.24694e-18		AN0324	19.0212		AN9180	1.10069	3.63306e-13
AN0316	4.70465		AN2844	-1.9644	2.5004e-07		AN0325	19.0212		AN2829	1.10073	1.54358e-21
AN0317	4.70465		AN8980	-1.93651	0.000149344		AN0330	6.36373		AN0525	1.10299	0.000141655
AN0323	18.0575		AN0517	-1.91953	3.09914e-10		AN0331	6.36373		AN1809	1.10317	8.86115e-38
AN0324	18.0575		AN4575	-1.91755	2.016e-11		AN0332	8.8282		AN5764	1.10491	8.20239e-17
AN0325	18.0575		AN8981	-1.91467	0.000173048		AN0333	8.8282		AN2690	1.10567	9.82616e-05
AN0330	6.15031		AN12264	-1.90728	2.91007e-29		AN0335	19.5525		AN7521	1.10672	6.17396e-05
AN0331	6.15031		AN2336	-1.90592	5.33052e-06		AN0337	2.59232		AN8489	1.10724	1.85332e-23
AN0332	7.80029		AN6052	-1.89469	4.5069e-13		AN0349	3.23721		AN10385	1.10763	0.000455259
AN0333	7.80029		AN7251	-1.88791	9.65623e-13		AN0351	3.23721		AN7282	1.11083	2.0489e-08
AN0335	14.3317		AN8548	-1.88706	9.44792e-49		AN0355	4.00703		AN12132	1.11321	0.00058059
AN0337	2.74684		AN5905	-1.88018	5.01774e-06		AN0356	4.00703		AN12326	1.11488	9.20752e-05
AN0349	3.07973		AN10790	-1.87672	2.05099e-11		AN0357	3.18496		AN12008	1.11585	0.000386528
AN0351	3.07973		AN5182	-1.87664	2.34799e-08		AN0362	4.56993		AN3764	1.11642	2.46307e-07
AN0353	2.37792		AN5937	-1.87267	1.59197e-05		AN0364	13.0473		AN4823	1.11679	0.000652305
AN0355	3.1921		AN2595	-1.86619	0.000239285		AN0366	8.51949		AN1568	1.11786	0.000167741
AN0356	3.1921		AN2177	-1.85221	1.68522e-16		AN0367	8.51949		AN7264	1.11928	4.3762e-28
AN0357	2.45498		AN10039	-1.8064	5.3623e-05		AN0368	8.51949		AN2533	1.11989	0.000170444
AN0362	6.01032		AN3520	-1.79966	1.26458e-24		AN0372	3.18482		AN8449	1.1199	0.00068811
AN0363	7.42609		AN12016	-1.79529	9.44099e-11		AN0377	2.74044		AN7349	1.12085	0.000487905
AN0364	12.2751		AN3522	-1.79243	1.54618e-06		AN0389	8.48204		AN12003	1.12216	3.95607e-07
AN0366	8.58692		AN8444	-1.79167	4.69034e-09		AN0390	9.04769		AN0572	1.12667	1.18513e-05
AN0367	8.58692		AN7962	-1.78471	0.000448649		AN0391	9.04769		AN1814	1.12704	1.95241e-30
AN0368	8.58692		AN10357	-1.77097	9.92718e-17		AN0393	8.27779		AN10870	1.1282	0.000631706
AN0372	2.89039		AN10573	-1.76418	0.00053898		AN0394	8.27779		AN20051	1.13111	3.34318e-07
AN0377	2.85074		AN8544	-1.75123	1.22009e-25		AN0395	29.2068		AN1946	1.13255	5.28435e-07
AN0379	2.85074		AN10864	-1.74785	6.27166e-12		AN0396	5.94056		AN5017	1.13681	0.0001594
AN0389	7.54996		AN11948	-1.74187	1.43194e-08		AN0397	29.2068		AN11046	1.13779	7.97027e-16
AN0390	8.528		AN3042	-1.73612	1.95106e-33		AN0398	3.51842		AN8323	1.13852	4.94581e-16
AN0391	8.27509		AN5591	-1.732	3.09972e-14		AN0403	6.13651		AN10812	1.13881	3.82263e-08
AN0393	7.56379		AN12101	-1.72292	3.72853e-31		AN0408	5.11593		AN9089	1.14223	4.43952e-06
AN0394	7.56379		AN2648	-1.71939	3.13376e-19		AN0409	7.32921		AN8727	1.14244	1.64287e-44
AN0395	34.1546		AN1882	-1.70391	1.63928e-11		AN0410	8.4205		AN6410	1.1429	8.50535e-05
AN0396	7.70309		AN9380	-1.70071	6.44745e-12		AN0416	4.11373		AN8441	1.14294	7.88452e-07
AN0397	34.1546		AN5453	-1.6985	9.25759e-06		AN0417	12.491		AN3356	1.14517	6.39294e-21
AN0403	5.33206		AN9158	-1.69841	3.40722e-10		AN0418	12.491		AN3992	1.14597	2.92765e-08
AN0408	4.50236		AN3304	-1.69462	1.09357e-09		AN0419	5.284		AN7418	1.14721	3.17428e-05
AN0409	5.59147		AN4480	-1.69328	1.44791e-16		AN0420	5.284		AN8737	1.14745	2.03716e-05
AN0410	7.06901		AN8901	-1.68031	4.56649e-11		AN0421	5.284		AN2610	1.14977	0.000274491
AN0413	2.32771		AN0172	-1.67056	6.78738e-25		AN0422	2.4835		AN1587	1.15079	1.32524e-10
AN0416	3.57014		AN9165	-1.67025	0.000664019		AN0430	5.6051		AN10629	1.15126	0.000160541
AN0417	12.3039		AN4748	-1.66848	3.34736e-08		AN0432	3.88705		AN6458	1.15223	0.000166683
AN0418	12.3039		AN1434	-1.66398	1.37641e-09		AN0433	2.44071		AN10326	1.15941	0.000452117
AN0419	4.9725		AN6320	-1.66204	1.04349e-11		AN0434	3.88705		AN11085	1.16202	1.29985e-14
AN0420	4.9725		AN1881	-1.64703	0.000322331		AN0435	3.52603		AN0482	1.1624	3.85761e-14
AN0421	4.9725		AN7824	-1.64651	0.00114522		AN0436	3.52603		AN5088	1.16311	4.07974e-09
AN0430	6.28368		AN7762	-1.64338	3.77529e-06		AN0442	2.48317		AN7907	1.16421	0.000297079
AN0432	3.1201		AN2586	-1.64314	2.03658e-10		AN0443	2.48317		AN10628	1.1667	0.000418244
AN0434	3.1201		AN2924	-1.63883	8.02699e-06		AN0444	3.02257		AN6321	1.16841	0.000266846
AN0435	2.86237		AN1601	-1.63647	5.84548e-11		AN0445	3.02257		AN8931	1.17023	1.49604e-12
AN0436	2.86237		AN5395	-1.63637	9.60867e-09		AN0446	3.56445		AN6414	1.17024	0.000397692
AN0444	2.60693		AN0288	-1.62797	1.65645e-18		AN0447	2.50058		AN5422	1.1747	1.70064e-05
AN0445	2.60693		AN2604	-1.62763	1.28542e-15		AN0449	2.50058		AN11182	1.18192	0.000107879
AN0446	4.84544		AN2623	-1.62176	2.03359e-05		AN0450	2.15772		AN1664	1.18306	1.98645e-20
AN0453	3.65343		AN3285	-1.61705	1.11175e-08		AN0451	2.15772		AN7351	1.18316	4.63804e-43
AN0454	4.27925		AN2422	-1.61286	1.35593e-12		AN0452	2.15772		AN2636	1.18454	5.04817e-05
AN0466	3.65318		AN7414	-1.60626	0.00149189		AN0453	3.91905		AN2324	1.1859	4.1736e-05
AN0467	5.03783		AN12443	-1.60626	1.56637e-14		AN0454	4.14908		AN11103	1.1871	1.50896e-07
AN0468	3.65318		AN5508	-1.60418	4.34021e-10		AN0464	2.37485		AN6762	1.18882	3.8714e-06
AN0470	3.58089		AN3827	-1.59836	2.09014e-10		AN0465	2.37485		AN10626	1.19085	0.000252993
AN0471	3.58089		AN8500	-1.59668	6.00947e-10		AN0466	4.20075		AN1140	1.19539	1.79778e-11
AN0472	6.16259		AN4845	-1.59499	1.31476e-13		AN0467	4.6869		AN10217	1.19617	7.40127e-20
AN0473	6.16259		AN11094	-1.59373	2.71501e-08		AN0468	4.20075		AN6095	1.19638	2.44371e-10
AN0474	6.16259		AN8803	-1.59168	0.00164116		AN0470	3.77167		AN6369	1.19699	5.07477e-12
AN0480	8.81924		AN3515	-1.58554	2.77691e-05		AN0471	3.77167		AN6096	1.19882	2.07108e-09
AN0481	5.00071		AN8971	-1.56772	0.00210727		AN0472	6.5928		AN8921	1.20398	0.000229611
AN0483	2.98521		AN0656	-1.56742	4.70883e-05		AN0473	6.5928		AN9441	1.20655	3.11861e-05
AN0484	2.98521		AN3518	-1.55924	1.35676e-19		AN0474	6.5928		AN10937	1.21208	1.3011e-12
AN0490	2.58118		AN8336	-1.55765	0.00178605		AN0480	12.1576		AN7998	1.21375	3.91532e-27
AN0493	4.85635		AN3387	-1.55521	2.65014e-11		AN0481	3.80422		AN2118	1.21744	1.27005e-13
AN0494	3.28668		AN10618	-1.55346	2.25689e-11		AN0483	3.92457		AN3305	1.22079	8.4437e-09
AN0495	3.28668		AN2237	-1.54884	9.96173e-13		AN0484	3.92457		AN8468	1.2213	2.05118e-05
AN0497	2.41469		AN6461	-1.54285	0.00126763		AN0490	2.97155		AN5664	1.2217	4.53488e-06
AN0531	2.25875		AN12129	-1.54209	0.00140644		AN0493	4.6463		AN4144	1.22485	0.000145791
AN0532	2.25875		AN8979	-1.53741	0.00249566		AN0494	3.94692		AN0761	1.22668	3.48748e-05
AN0533	3.66408		AN4126	-1.53112	5.67856e-18		AN0495	5.31967		AN2398	1.22905	6.68737e-05
AN0535	3.66408		AN3519	-1.52896	8.25557e-29		AN0497	2.63743		AN2044	1.23134	1.85596e-11
AN0539	5.01416		AN9168	-1.52768	1.03962e-09		AN0500	3.10545		AN11195	1.24167	5.87286e-29
AN0544	13.7288		AN7074	-1.51792	4.136e-12		AN0501	3.10545		AN9457	1.24428	2.51313e-05
AN0545	13.7288		AN9343	-1.51267	0.00304339		AN0504	2.39479		AN8302	1.24475	0.000156922
AN0551	10.1467		AN4658	-1.51243	0.00176538		AN0505	2.39479		AN7624	1.24523	7.42788e-36
AN0554	3.95454		AN6934	-1.5123	1.14279e-13		AN0506	2.39479		AN11948	1.24688	1.29565e-09
AN0558	2.46676		AN10125	-1.50903	2.23159e-10		AN0519	2.4078		AN3490	1.24692	0.000157082
AN0559	2.34488		AN5086	-1.5069	0.00254001		AN0531	3.17637		AN5259	1.24834	1.42588e-05
AN0560	2.46676		AN2720	-1.50519	2.84073e-07		AN0532	3.17637		AN3570	1.25462	4.84667e-06
AN0565	6.1089		AN3286	-1.50295	3.8271e-08		AN0533	4.06515		AN3553	1.25733	2.12368e-05
AN0566	6.1089		AN2077	-1.50231	2.62662e-07		AN0535	4.06515		AN7270	1.26222	5.62524e-29
AN0575	15.1245		AN8066	-1.50162	4.89553e-07		AN0539	4.59293		AN8733	1.26232	1.04231e-08
AN0576	2.45036		AN0230	-1.49648	0.000744221		AN0544	12.3468		AN11511	1.26314	5.71132e-07
AN0577	2.45036		AN3776	-1.49616	2.26976e-08		AN0545	12.3468		AN2617	1.26437	3.17997e-07
AN0582	2.80463		AN0946	-1.49571	5.39941e-10		AN0551	7.04269		AN3334	1.26466	3.3527e-07
AN0583	2.80463		AN10173	-1.49255	9.69243e-11		AN0554	6.14388		AN1651	1.26495	4.28439e-14
AN0585	20.7		AN6078	-1.4925	3.94792e-08		AN0558	2.96009		AN8754	1.265	1.36869e-22
AN0586	2.54443		AN1577	-1.49075	9.21849e-06		AN0559	2.96009		AN10935	1.26864	4.85206e-11
AN0589	9.92988		AN11810	-1.49013	0.00142873		AN0560	2.96009		AN11711	1.27036	0.0001141
AN0590	9.92988		AN11159	-1.48718	0.00324868		AN0562	2.63575		AN8466	1.27583	7.64799e-05
AN0591	9.92988		AN10683	-1.48544	7.08971e-10		AN0565	7.82462		AN6446	1.28163	5.26224e-05
AN0594	4.38008		AN4809	-1.48383	1.85137e-17		AN0566	7.82462		AN2043	1.28503	1.49903e-26
AN0595	4.38008		AN10372	-1.48167	0.00317622		AN0569	3.20137		AN8373	1.28606	1.04707e-05
AN0600	3.65598		AN8390	-1.47864	0.0037849		AN0570	3.20137		AN4008	1.28652	1.01321e-32
AN0601	4.49836		AN6265	-1.47765	5.7009e-09		AN0575	18.5633		AN2822	1.28655	8.53977e-06
AN0607	10.4894		AN6796	-1.47565	3.22116e-13		AN0577	2.84324		AN6399	1.28791	1.26554e-14
AN0608	8.85958		AN2035	-1.47565	4.5032e-06		AN0582	3.42501		AN8108	1.28932	3.7321e-05
AN0609	4.2365		AN1732	-1.47415	8.45587e-06		AN0583	3.42501		AN6787	1.29067	2.68158e-17
AN0617	6.37254		AN5565	-1.47116	0.000733515		AN0585	23.0686		AN12124	1.29501	8.10142e-09
AN0619	6.37254		AN7945	-1.46863	0.00284034		AN0589	14.1774		AN9108	1.29685	4.82079e-10
AN0620	10.5282		AN6727	-1.4682	3.60068e-06		AN0590	14.1774		AN11947	1.29691	5.10384e-07
AN0625	10.8406		AN1452	-1.46722	3.45291e-11		AN0591	14.1774		AN3351	1.29706	2.22666e-25
AN0626	10.8406		AN1818	-1.46478	1.72944e-07		AN0592	2.23411		AN9181	1.29776	6.56823e-28
AN0627	39.176		AN8978	-1.46416	8.11406e-06		AN0593	2.23411		AN3151	1.30058	1.67586e-05
AN0628	39.176		AN4868	-1.46368	2.16535e-08		AN0594	4.82441		AN7886	1.30444	7.65433e-05
AN0640	2.57597		AN3239	-1.4627	1.47868e-12		AN0595	4.82441		AN5502	1.30659	2.67435e-05
AN0641	2.57597		AN7526	-1.46008	1.99579e-09		AN0600	3.8635		AN2545	1.30766	2.96845e-16
AN0643	5.21233		AN4456	-1.45971	3.32559e-08		AN0601	3.95352		AN8961	1.30844	1.08261e-06
AN0644	5.29944		AN8338	-1.45553	1.14808e-05		AN0607	13.7641		AN8392	1.31283	2.21054e-05
AN0651	7.40088		AN4330	-1.44808	1.83267e-10		AN0608	10.6768		AN11093	1.31427	5.58436e-15
AN0652	7.40088		AN5440	-1.44793	0.000674366		AN0609	4.92517		AN8436	1.31531	1.5947e-06
AN0653	7.40088		AN0247	-1.4468	5.65013e-11		AN0617	6.76076		AN11076	1.32137	1.87551e-09
AN0659	2.21176		AN4576	-1.44323	0.000256541		AN0619	6.76076		AN6459	1.32151	2.66674e-05
AN0660	10.5484		AN8132	-1.44268	8.26745e-06		AN0620	9.06994		AN8322	1.323	4.19177e-13
AN0664	5.29047		AN8412	-1.44268	9.07694e-23		AN0625	12.8841		AN9204	1.32448	3.26101e-10
AN0677	3.40154		AN0092	-1.44038	2.23956e-10		AN0626	12.8841		AN1588	1.32605	1.97084e-21
AN0680	12.9796		AN2337	-1.43992	5.58082e-32		AN0627	37.0239		AN7389	1.32843	1.75066e-05
AN0681	12.9796		AN8073	-1.43949	3.13908e-11		AN0628	37.0239		AN1580	1.32947	5.7975e-05
AN0683	7.56598		AN10998	-1.43824	5.63944e-09		AN0640	2.9083		AN8646	1.33048	5.71932e-05
AN0684	7.34365		AN2010	-1.43632	0.0032011		AN0641	2.9083		AN11187	1.33119	3.06557e-12
AN0689	5.82537		AN5340	-1.43342	6.77427e-09		AN0643	4.41307		AN6023	1.33157	4.98748e-14
AN0690	3.44369		AN5364	-1.43261	1.47871e-08		AN0644	6.17051		AN7826	1.33661	3.46935e-06
AN0693	3.44369		AN7855	-1.42955	1.79898e-14		AN0649	2.44074		AN8360	1.33884	1.84389e-11
AN0694	3.44369		AN5943	-1.42857	0.000109905		AN0651	6.94868		AN6936	1.33898	2.33525e-08
AN0697	4.18611		AN0867	-1.42596	1.54396e-14		AN0652	6.94868		AN7981	1.34129	3.15902e-05
AN0698	5.25421		AN4138	-1.422	0.000883101		AN0653	6.94868		AN2326	1.34492	8.4709e-21
AN0708	3.66557		AN0461	-1.42161	6.16902e-09		AN0654	3.69869		AN11149	1.34924	9.5863e-28
AN0715	3.34733		AN7549	-1.41707	1.48784e-07		AN0655	3.69869		AN3208	1.35181	2.57755e-09
AN0716	3.34733		AN8970	-1.41436	1.79737e-07		AN0656	3.69869		AN9288	1.35504	5.26466e-08
AN0717	3.34733		AN2248	-1.41382	3.72467e-18		AN0659	2.6896		AN8081	1.35597	1.0715e-06
AN0719	2.66583		AN0805	-1.41341	2.19114e-06		AN0660	16.66		AN8964	1.36013	7.56422e-09
AN0721	2.66583		AN7523	-1.41227	1.73157e-14		AN0662	2.14841		AN5244	1.36294	2.26046e-05
AN0722	2.66583		AN7278	-1.40959	1.12331e-13		AN0664	7.12778		AN9007	1.36345	1.39842e-06
AN0723	2.66583		AN1686	-1.40847	2.67172e-20		AN0677	2.91625		AN2652	1.36547	3.31652e-12
AN0725	11.2626		AN8085	-1.40489	3.19547e-06		AN0680	13.8116		AN1787	1.36827	1.97273e-08
AN0726	11.2626		AN0860	-1.40369	8.30585e-17		AN0681	13.8116		AN6451	1.37132	2.9207e-13
AN0728	3.83548		AN4122	-1.3969	0.00556595		AN0683	9.41058		AN3100	1.37684	4.93168e-26
AN0732	24.0211		AN7116	-1.39263	0.00440631		AN0684	8.31563		AN9259	1.37825	2.39407e-05
AN0733	5.30131		AN9390	-1.39014	0.00639444		AN0688	2.89287		AN0839	1.37905	8.03137e-06
AN0734	5.30131		AN8337	-1.38926	0.000274837		AN0689	5.77871		AN0592	1.38229	2.15879e-05
AN0735	5.30131		AN7391	-1.3887	1.34653e-08		AN0690	3.65895		AN8325	1.38499	3.21649e-11
AN0736	126.638		AN12461	-1.38537	1.70552e-09		AN0693	3.65895		AN5400	1.38851	2.1901e-11
AN0740	3.01044		AN11374	-1.38428	6.51185e-05		AN0694	3.65895		AN9037	1.38876	8.35447e-06
AN0741	3.01044		AN8775	-1.38206	0.00655607		AN0697	4.40213		AN8105	1.39285	1.14271e-05
AN0742	2.31257		AN4146	-1.37851	2.8929e-12		AN0698	5.62216		AN5421	1.393	7.81336e-06
AN0745	3.51291		AN6831	-1.37717	6.25441e-17		AN0708	3.69667		AN8432	1.39795	2.29391e-10
AN0746	3.51291		AN4065	-1.36703	7.66454e-09		AN0715	4.02501		AN3858	1.39923	1.94296e-09
AN0747	2.90676		AN0229	-1.36338	5.13526e-18		AN0716	4.02501		AN3314	1.40102	3.55467e-07
AN0748	2.32373		AN6786	-1.3598	8.64834e-07		AN0717	4.02501		AN11374	1.40144	9.71981e-19
AN0752	3.81723		AN2041	-1.35803	6.15022e-06		AN0719	2.67216		AN3522	1.40192	1.34327e-06
AN0754	3.81723		AN7458	-1.35732	2.32053e-10		AN0721	2.67216		AN3493	1.40334	5.92643e-18
AN0759	19.0044		AN7683	-1.35534	7.30744e-18		AN0722	2.67216		AN2593	1.40373	2.70336e-19
AN0764	4.53997		AN8400	-1.3502	0.001036		AN0723	2.67216		AN2818	1.40386	3.81419e-13
AN0766	4.43898		AN0231	-1.34928	2.25328e-07		AN0725	13.8003		AN3209	1.40564	2.01909e-10
AN0767	4.43898		AN1164	-1.34865	1.84037e-09		AN0726	13.8003		AN12286	1.40624	5.5334e-06
AN0768	4.43898		AN2559	-1.34706	0.00320762		AN0728	4.99334		AN2640	1.40871	4.81823e-07
AN0771	13.081		AN0901	-1.34496	2.13808e-09		AN0732	24.4959		AN8086	1.40877	4.69719e-35
AN0773	8.94123		AN0055	-1.34278	0.00655786		AN0733	6.42668		AN7181	1.41181	3.13132e-25
AN0777	6.50821		AN1750	-1.34207	3.50319e-08		AN0734	6.42668		AN11197	1.41504	2.79893e-06
AN0778	6.50821		AN1354	-1.33794	6.38429e-10		AN0735	6.42668		AN8158	1.41904	1.12214e-06
AN0779	7.08738		AN6612	-1.33615	4.54575e-09		AN0736	114.063		AN3333	1.42325	1.43823e-05
AN0780	5.32525		AN6642	-1.3331	1.50563e-05		AN0740	2.48289		AN9178	1.42328	8.53053e-06
AN0781	5.32525		AN2958	-1.33105	0.00659115		AN0741	2.48289		AN1142	1.42435	1.30965e-30
AN0783	5.90403		AN1893	-1.32585	2.47387e-09		AN0745	5.1134		AN6444	1.42464	1.33478e-05
AN0784	5.90403		AN3794	-1.32481	2.53317e-12		AN0746	5.1134		AN9197	1.42825	6.14533e-06
AN0790	4.66521		AN9210	-1.3242	0.00782198		AN0747	3.58012		AN2377	1.43232	1.22521e-08
AN0791	4.66521		AN1470	-1.32127	4.36513e-10		AN0748	2.99745		AN12133	1.43461	7.74133e-07
AN0802	3.22433		AN9006	-1.31956	0.00764439		AN0751	2.29878		AN6440	1.43767	3.57354e-07
AN0803	3.22433		AN9444	-1.31915	5.26073e-05		AN0752	5.71986		AN3916	1.43846	2.7511e-20
AN0805	2.985		AN7215	-1.31101	5.20936e-08		AN0754	5.71986		AN1897	1.44044	1.74518e-11
AN0806	15.8189		AN5650	-1.31072	1.96637e-10		AN0759	25.32		AN9364	1.44065	4.80295e-08
AN0807	15.8189		AN3781	-1.30987	8.45954e-12		AN0762	2.21426		AN1261	1.44459	3.97708e-08
AN0808	3.65421		AN8411	-1.30842	0.00687177		AN0763	2.21426		AN6876	1.44813	7.94719e-18
AN0809	3.65421		AN0844	-1.30825	4.89172e-09		AN0764	5.87791		AN2956	1.44848	1.21167e-25
AN0813	3.36643		AN9332	-1.30785	0.000481695		AN0766	4.83389		AN12267	1.45176	6.85606e-06
AN0814	3.36643		AN3321	-1.3054	2.55881e-14		AN0767	4.83389		AN5037	1.46162	8.22727e-09
AN0815	2.56241		AN0033	-1.30379	4.12548e-08		AN0768	4.83389		AN10951	1.46957	5.88695e-07
AN0817	2.18852		AN0074	-1.29951	3.35931e-08		AN0771	14.9597		AN11941	1.47233	8.20889e-06
AN0818	4.78931		AN1646	-1.29766	2.88074e-20		AN0773	9.30757		AN10930	1.47323	1.67784e-09
AN0819	2.77423		AN0606	-1.29327	1.17009e-09		AN0774	2.88333		AN8095	1.47331	1.68828e-12
AN0820	5.57853		AN1983	-1.29275	2.11422e-08		AN0775	2.88333		AN8334	1.47458	3.01574e-13
AN0821	4.32014		AN0728	-1.29208	2.88013e-06		AN0776	2.88333		AN3975	1.47464	5.12012e-06
AN0823	2.20221		AN5309	-1.28969	0.0113065		AN0777	9.19865		AN11080	1.4796	3.27163e-14
AN0824	2.20221		AN5426	-1.28889	0.00458389		AN0778	9.19865		AN2393	1.4808	5.45205e-22
AN0829	14.6671		AN3517	-1.286	9.90447e-12		AN0779	8.25795		AN4148	1.48327	2.11336e-12
AN0830	14.6671		AN0589	-1.28442	7.90212e-08		AN0780	4.69931		AN2826	1.48384	4.66515e-19
AN0832	14.6671		AN3194	-1.28403	0.00489485		AN0781	4.69931		AN8043	1.48627	1.13227e-22
AN0833	14.6392		AN3491	-1.28243	0.000286982		AN0783	6.73502		AN4374	1.48884	1.60881e-19
AN0834	14.6392		AN2794	-1.28188	1.55052e-06		AN0784	6.73502		AN2039	1.4943	2.25476e-09
AN0842	3.29465		AN8627	-1.28068	1.71602e-15		AN0786	2.22493		AN8601	1.49908	1.08499e-17
AN0843	3.29465		AN8777	-1.28023	1.52114e-11		AN0787	2.13912		AN1184	1.50811	4.00924e-08
AN0844	3.29465		AN9102	-1.27997	1.99198e-07		AN0788	2.22493		AN5488	1.50855	9.48869e-21
AN0856	16.7929		AN5363	-1.2794	4.38599e-09		AN0789	5.32951		AN3982	1.5122	5.31092e-13
AN0857	16.7929		AN0204	-1.27647	2.94798e-07		AN0790	5.32951		AN12199	1.5134	1.90353e-31
AN0858	3.82588		AN7392	-1.27516	3.52316e-05		AN0791	5.32951		AN3240	1.51727	7.15878e-09
AN0859	3.82588		AN1949	-1.2744	3.69777e-09		AN0797	2.49824		AN7059	1.52072	2.0921e-07
AN0860	3.82588		AN0141	-1.27223	9.28328e-08		AN0798	2.49824		AN3331	1.52282	1.2569e-19
AN0863	25.5664		AN2959	-1.26885	6.35215e-07		AN0802	5.01575		AN1899	1.52527	9.40429e-07
AN0864	3.69806		AN2032	-1.26635	3.76413e-08		AN0803	5.01575		AN6802	1.52761	2.47957e-07
AN0866	3.69806		AN6960	-1.26617	1.24804e-11		AN0805	11.6113		AN8930	1.5301	2.22925e-06
AN0867	6.50011		AN6266	-1.26559	1.73237e-08		AN0806	11.6113		AN3491	1.53446	7.2537e-17
AN0868	2.30038		AN5318	-1.2618	0.0133497		AN0807	11.6113		AN8330	1.53581	1.80464e-10
AN0870	4.89688		AN8778	-1.25984	4.06499e-09		AN0808	4.10553		AN12371	1.5371	2.48699e-09
AN0871	4.89688		AN9226	-1.25753	0.00312857		AN0809	4.10553		AN7265	1.54318	8.43885e-29
AN0872	2.65049		AN3176	-1.25681	2.38134e-07		AN0813	4.23842		AN2384	1.54428	7.42757e-08
AN0874	4.55091		AN6076	-1.25613	0.000425765		AN0814	4.23842		AN1615	1.547	2.17966e-06
AN0875	4.55091		AN2504	-1.25476	0.00131036		AN0817	2.84514		AN2594	1.55025	1.27186e-27
AN0876	4.55091		AN8659	-1.2535	0.0126559		AN0818	5.21478		AN4527	1.5541	2.86747e-50
AN0884	6.05221		AN2325	-1.25337	0.00242395		AN0819	3.78143		AN6761	1.55825	1.40225e-13
AN0885	6.47104		AN11043	-1.25203	2.85607e-08		AN0820	8.28502		AN3790	1.55988	9.69516e-09
AN0886	4.00711		AN8436	-1.25153	0.0142529		AN0821	4.28396		AN8052	1.5602	1.4672e-06
AN0887	7.01977		AN3175	-1.24954	0.000548864		AN0829	14.5419		AN8670	1.56073	1.14827e-25
AN0893	4.80952		AN8899	-1.24939	1.05596e-09		AN0830	14.5419		AN7200	1.56358	6.16949e-09
AN0894	5.96594		AN3933	-1.24843	9.76476e-15		AN0832	14.5419		AN12022	1.56408	1.17457e-30
AN0896	5.96594		AN8799	-1.24707	2.58457e-07		AN0833	15.8828		AN8433	1.56769	7.52708e-17
AN0902	19.7356		AN4180	-1.24628	0.000130856		AN0834	15.8828		AN8955	1.56812	5.82397e-14
AN0903	19.7356		AN1034	-1.24418	2.95277e-10		AN0842	4.0411		AN5373	1.57016	1.04887e-14
AN0904	44.6681		AN11886	-1.24098	1.78334e-23		AN0843	4.0411		AN2547	1.57054	1.26161e-22
AN0909	2.27739		AN8622	-1.23871	0.0103949		AN0844	4.0411		AN0234	1.58598	4.3841e-39
AN0910	2.27739		AN10907	-1.23732	4.73648e-08		AN0856	14.5781		AN8445	1.59066	7.25549e-38
AN0911	2.27739		AN4990	-1.23325	1.91505e-08		AN0857	14.5781		AN7074	1.59218	1.23075e-32
AN0913	4.78423		AN12088	-1.23321	5.07584e-08		AN0858	4.87548		AN11206	1.59528	6.95913e-08
AN0914	4.78423		AN6578	-1.23048	8.78173e-08		AN0859	4.87548		AN5397	1.6003	6.66454e-07
AN0917	13.0045		AN12419	-1.23006	5.63486e-11		AN0860	4.87548		AN2618	1.60241	4.02416e-07
AN0918	13.0045		AN6084	-1.23002	5.97376e-08		AN0863	14.8697		AN2941	1.60355	4.34778e-25
AN0919	13.0045		AN12487	-1.22919	1.61678e-08		AN0864	3.60077		AN8483	1.60435	7.24366e-23
AN0924	2.99886		AN10837	-1.2274	3.6056e-07		AN0866	3.60077		AN8602	1.60602	1.10052e-47
AN0927	7.83487		AN6772	-1.22654	0.00269199		AN0867	7.37666		AN11143	1.60908	2.62954e-41
AN0929	5.70612		AN0587	-1.22597	0.0103053		AN0868	2.69175		AN12170	1.61141	5.57818e-16
AN0930	5.70612		AN0886	-1.2196	4.34604e-13		AN0870	5.66758		AN11077	1.62087	3.26904e-07
AN0931	5.70612		AN4212	-1.21718	9.9318e-22		AN0871	5.66758		AN9096	1.6212	9.14175e-31
AN0933	10.9208		AN5092	-1.21498	1.27049e-15		AN0872	3.71936		AN11989	1.62837	6.55189e-09
AN0934	3.02822		AN2147	-1.21322	6.78364e-10		AN0874	5.73968		AN3769	1.63865	2.41237e-15
AN0935	3.02822		AN4346	-1.21307	7.61105e-07		AN0875	5.73968		AN9179	1.63955	1.64905e-27
AN0936	3.02822		AN6869	-1.21137	0.013707		AN0876	5.73968		AN9380	1.64169	1.15121e-39
AN0937	3.02822		AN1200	-1.21046	2.11196e-08		AN0884	8.06906		AN9302	1.66129	1.75832e-11
AN0946	3.82596		AN4123	-1.20968	0.0114007		AN0885	10.3472		AN7596	1.66313	1.01626e-27
AN0964	5.33496		AN2386	-1.20956	7.92084e-09		AN0886	3.9056		AN6024	1.66509	7.71255e-26
AN0973	4.99313		AN8399	-1.20913	1.01487e-05		AN0887	10.3472		AN10869	1.66771	7.77022e-10
AN0974	4.99313		AN6277	-1.20902	8.21588e-13		AN0891	2.41987		AN8349	1.66903	1.99552e-10
AN0975	2.06419		AN5944	-1.20863	1.80293e-05		AN0893	4.87991		AN6377	1.6699	2.57131e-10
AN0976	3.04635		AN1077	-1.20406	2.02335e-07		AN0894	8.11188		AN8175	1.67726	1.22335e-31
AN0977	3.04635		AN4117	-1.20398	0.000238809		AN0896	8.11188		AN10028	1.68619	3.31968e-07
AN0978	3.04635		AN4865	-1.20292	1.08907e-09		AN0902	22.189		AN3253	1.68709	1.03737e-10
AN0979	5.78812		AN5871	-1.20172	4.40997e-08		AN0903	22.189		AN10900	1.68812	1.20782e-07
AN0981	8.81131		AN1572	-1.2015	4.39553e-07		AN0904	39.8279		AN5314	1.68949	2.23573e-29
AN0982	8.81131		AN12032	-1.20014	1.29674e-05		AN0905	2.35996		AN2813	1.69084	5.49507e-25
AN0983	8.81131		AN9205	-1.19498	0.017334		AN0906	2.36393		AN2810	1.69422	7.4661e-42
AN0984	2.71463		AN6585	-1.19459	6.48333e-07		AN0909	2.75212		AN0588	1.6965	2.34565e-07
AN0985	5.19992		AN2146	-1.1933	5.84326e-07		AN0911	2.75212		AN2400	1.69794	1.98915e-07
AN0986	5.19992		AN5034	-1.19291	1.83437e-11		AN0913	4.74628		AN9185	1.69818	3.59247e-10
AN0988	3.43867		AN0903	-1.18941	0.0197357		AN0914	4.74628		AN10631	1.70426	3.41873e-09
AN0991	6.98625		AN8445	-1.18915	8.54424e-05		AN0917	12.9069		AN3952	1.70529	9.91214e-35
AN0992	6.98625		AN8011	-1.18887	0.0199059		AN0918	12.9069		AN0610	1.70621	6.99683e-30
AN0993	6.98625		AN0305	-1.18629	1.28606e-08		AN0919	12.9069		AN7823	1.70668	3.87158e-12
AN10002	2.9828		AN4581	-1.18406	1.37094e-05		AN0924	2.54666		AN6812	1.71117	9.59856e-31
AN10003	3.3115		AN3938	-1.18298	1.4681e-10		AN0927	9.27289		AN6818	1.715	9.10237e-10
AN10007	3.3115		AN10423	-1.18126	1.96442e-06		AN0928	9.48795		AN8365	1.7227	2.09625e-30
AN10020	2.43111		AN2374	-1.18069	1.33458e-06		AN0929	5.54266		AN8944	1.73016	1.15639e-07
AN10030	3.16044		AN9373	-1.18038	1.21984e-10		AN0930	5.54266		AN3931	1.73235	1.52011e-11
AN10031	5.68052		AN7378	-1.17854	5.05281e-05		AN0931	5.54266		AN11924	1.73646	1.27806e-07
AN10040	3.16044		AN4471	-1.1778	2.72307e-09		AN0932	4.07322		AN3529	1.73842	3.0971e-41
AN10042	12.3879		AN4913	-1.17761	0.000100069		AN0933	12.0288		AN2717	1.74798	1.0606e-08
AN10045	4.79372		AN6756	-1.1757	8.86145e-07		AN0934	3.56726		AN2548	1.75022	1.95422e-38
AN10050	16.3351		AN4348	-1.17542	2.98454e-09		AN0935	3.56726		AN11899	1.75608	6.92732e-64
AN10051	16.3351		AN1094	-1.17385	2.10239e-06		AN0936	3.56726		AN8923	1.76291	2.87236e-13
AN10052	2.41361		AN8999	-1.17379	0.00815685		AN0937	3.56726		AN3255	1.76595	2.52325e-54
AN10053	3.79615		AN3944	-1.17279	2.787e-08		AN0939	2.40606		AN4801	1.76633	6.05616e-10
AN10055	6.1667		AN1723	-1.17201	0.000218077		AN0942	2.59862		AN8618	1.76902	2.45258e-10
AN10059	2.89039		AN1571	-1.17168	2.02217e-06		AN0943	2.59862		AN4673	1.77042	3.8655e-13
AN1006	7.2004		AN0583	-1.1708	1.55704e-05		AN0944	2.59862		AN0921	1.78505	3.62006e-10
AN10060	3.07973		AN7397	-1.16931	0.00221962		AN0946	4.41283		AN4120	1.79286	1.20649e-36
AN10061	2.45498		AN0032	-1.16819	0.00674032		AN0964	5.43984		AN11798	1.79615	1.01008e-22
AN10063	23.9689		AN7021	-1.1676	0.0100646		AN0965	2.34961		AN8941	1.79714	8.8553e-12
AN1007	7.2004		AN5685	-1.16704	1.25129e-06		AN0966	2.34961		AN0391	1.80249	5.85828e-12
AN10073	6.1667		AN10921	-1.16593	2.21735e-11		AN0969	2.45711		AN8060	1.8079	4.45743e-21
AN10077	2.18565		AN9282	-1.16567	0.0220789		AN0970	2.45711		AN6769	1.80913	8.18386e-40
AN10078	2.18565		AN3858	-1.16544	0.00834313		AN0973	7.7077		AN1825	1.81489	2.46813e-10
AN1008	6.16319		AN0750	-1.16405	0.0192828		AN0974	7.7077		AN1322	1.81631	1.20517e-40
AN10080	4.27925		AN9020	-1.16244	0.0024512		AN0975	4.12453		AN9300	1.82466	3.47777e-19
AN10081	16.8621		AN2576	-1.1616	0.00498202		AN0976	3.6849		AN4474	1.82683	2.83225e-42
AN10082	2.58118		AN1591	-1.15864	0.0126863		AN0977	3.6849		AN4110	1.82772	2.42189e-13
AN10083	2.41469		AN0402	-1.1578	0.000116388		AN0978	3.6849		AN7116	1.83431	2.78315e-08
AN10086	3.95454		AN8833	-1.15755	9.84944e-11		AN0979	4.73517		AN2924	1.83752	1.62493e-34
AN1009	6.16319		AN4091	-1.15594	2.96976e-07		AN0981	8.63825		AN4109	1.8462	6.23514e-09
AN10090	2.65381		AN10055	-1.15539	5.89674e-07		AN0982	8.63825		AN3230	1.85669	1.96984e-08
AN10097	2.41469		AN1666	-1.15535	3.97679e-08		AN0983	8.63825		AN9332	1.8577	7.78537e-21
AN10098	16.8621		AN7217	-1.15398	2.69652e-08		AN0984	4.16265		AN6450	1.86066	2.31812e-46
AN10099	3.95454		AN8998	-1.15378	0.0127883		AN0985	5.72648		AN5841	1.86206	5.99806e-09
AN10103	3.1201		AN0820	-1.15373	3.4277e-07		AN0986	5.72648		AN8435	1.86229	4.16843e-22
AN10105	5.21233		AN6227	-1.1537	1.22445e-06		AN0988	3.75878		AN8434	1.86669	1.50876e-20
AN10108	12.9796		AN5248	-1.1535	0.000395671		AN0991	6.08766		AN1616	1.88243	1.36395e-11
AN10111	12.9796		AN3829	-1.15095	2.47473e-16		AN0992	6.08766		AN9006	1.89735	4.90488e-23
AN10115	5.35285		AN0956	-1.15062	2.29834e-06		AN0993	6.08766		AN10325	1.89974	2.16616e-09
AN10118	3.83548		AN0487	-1.14853	8.63762e-08		AN10002	3.62574		AN2469	1.90333	2.56864e-56
AN10120	8.94123		AN4232	-1.14852	1.00271e-06		AN10003	2.42853		AN3304	1.91063	1.6925e-39
AN10123	3.83548		AN7503	-1.14732	1.77716e-07		AN10007	2.42853		AN10582	1.91759	1.15735e-26
AN10125	3.23784		AN6401	-1.1451	0.014207		AN10019	2.44498		AN0148	1.91809	3.5009e-19
AN10126	3.23784		AN6410	-1.14331	0.0186687		AN10020	3.22479		AN2025	1.92362	2.05264e-15
AN10127	3.36643		AN6809	-1.14284	2.44149e-07		AN10030	3.2932		AN1852	1.93379	1.79239e-28
AN10128	4.55091		AN9320	-1.13932	0.00497924		AN10031	6.85226		AN1073	1.93837	2.39926e-12
AN10129	3.82596		AN6334	-1.13838	1.71242e-09		AN10040	3.2932		AN7345	1.93861	1.01711e-28
AN10131	5.33496		AN8941	-1.13697	0.0196089		AN10042	9.02708		AN2330	1.93861	3.5192e-09
AN10134	3.82596		AN11626	-1.13673	0.00778672		AN10045	5.55826		AN6789	1.94191	3.1969e-19
AN10135	3.82596		AN3612	-1.1344	0.0126034		AN10050	12.1843		AN7913	1.9465	5.80019e-54
AN10136	7.09284		AN9406	-1.13417	5.01475e-05		AN10051	12.1843		AN8153	1.96716	1.26739e-09
AN10138	2.52233		AN7260	-1.13323	4.20954e-07		AN10052	2.85408		AN11153	1.9716	3.31687e-11
AN10140	8.35482		AN7067	-1.13155	0.0210869		AN10053	5.44991		AN1600	1.97387	2.36127e-41
AN10149	5.53001		AN9074	-1.13137	4.23146e-10		AN10055	6.37319		AN11799	1.97586	6.70548e-12
AN1015	2.51402		AN5634	-1.12927	5.2882e-05		AN10059	3.18482		AN4795	1.9837	2.98886e-57
AN10151	7.61225		AN6200	-1.12886	1.91575e-07		AN1006	8.486		AN3226	1.98417	1.19703e-27
AN10155	5.53001		AN5550	-1.12799	0.0267757		AN10060	3.23721		AN3254	1.98864	2.98548e-11
AN10156	7.5672		AN8357	-1.12718	0.0271956		AN10061	3.18496		AN10931	1.99547	1.33911e-09
AN10159	3.95688		AN10543	-1.12714	8.02798e-08		AN10063	19.9585		AN6770	1.99955	1.51034e-17
AN1016	7.89332		AN9348	-1.12505	1.01902e-06		AN1007	8.486		AN3227	2.00579	1.25381e-09
AN10161	2.62009		AN6757	-1.12168	5.45901e-13		AN10073	6.37319		AN11215	2.01161	2.51929e-10
AN10164	6.94575		AN7248	-1.12003	2.59112e-06		AN10075	2.57772		AN0006	2.01275	3.0967e-36
AN10166	4.23114		AN7201	-1.11904	0.0105823		AN10079	2.42781		AN9174	2.01345	1.70167e-20
AN10168	5.21655		AN8989	-1.11843	7.3739e-07		AN1008	10.1886		AN9005	2.02597	3.56653e-45
AN10169	5.35535		AN2613	-1.11658	6.22561e-05		AN10081	12.784		AN6449	2.03109	8.00026e-10
AN1017	7.89332		AN4233	-1.11589	9.68448e-06		AN10082	2.97155		AN11934	2.03309	1.39831e-85
AN10171	3.22818		AN8063	-1.11509	0.020419		AN10084	2.39479		AN12325	2.03566	3.09135e-12
AN10173	5.21655		AN8253	-1.11294	7.76215e-05		AN10086	6.14388		AN11156	2.03926	3.64335e-54
AN10174	5.35535		AN0218	-1.11206	0.00718297		AN1009	10.1886		AN0606	2.0405	8.69679e-30
AN10176	4.28747		AN2423	-1.11135	8.76887e-10		AN10090	3.16032		AN7371	2.04276	6.47551e-10
AN10181	11.6321		AN0944	-1.11089	3.85644e-06		AN10097	2.63743		AN8624	2.04697	3.58189e-10
AN10185	2.39016		AN9021	-1.11044	6.97683e-10		AN10098	12.784		AN6447	2.05759	4.87031e-10
AN10186	8.6982		AN1747	-1.11033	0.000718527		AN10099	6.14388		AN8775	2.06915	4.91382e-22
AN10187	2.39016		AN6494	-1.10982	8.28474e-08		AN10103	3.88705		AN1035	2.0718	1.32846e-11
AN10191	2.96438		AN6374	-1.10904	4.70075e-07		AN10105	4.41307		AN0878	2.07298	6.46932e-49
AN10192	7.4714		AN0473	-1.10807	1.29484e-11		AN10108	13.8116		AN10390	2.08038	1.3074e-17
AN10193	2.62051		AN11896	-1.10684	0.00469491		AN10111	13.8116		AN3552	2.0833	8.34877e-24
AN10196	25.4983		AN9004	-1.10664	3.51959e-11		AN10115	5.71043		AN9011	2.0911	1.46582e-10
AN10197	7.4714		AN4903	-1.10568	1.18448e-05		AN10118	4.99334		AN7083	2.09271	3.78573e-19
AN10201	25.4983		AN2013	-1.1055	3.08828e-05		AN10120	9.30757		AN2573	2.09749	1.55784e-13
AN10205	2.77407		AN8439	-1.105	0.0134324		AN10123	4.99334		AN4111	2.09821	5.30365e-27
AN10207	2.62051		AN0310	-1.10445	1.21544e-06		AN10125	4.31032		AN5120	2.10171	1.13815e-65
AN10213	6.47927		AN3214	-1.10268	5.12573e-09		AN10126	4.31032		AN2921	2.10788	4.38305e-47
AN10214	5.19337		AN0016	-1.10181	0.0106616		AN10127	4.23842		AN3133	2.11222	3.43325e-20
AN10215	5.19337		AN4394	-1.10056	0.0012899		AN10128	5.73968		AN8764	2.11518	1.8929e-40
AN10219	3.63991		AN1310	-1.10046	2.83901e-09		AN10129	4.41283		AN1242	2.11779	3.5192e-78
AN10220	4.39337		AN7907	-1.09938	0.0246312		AN10131	5.43984		AN0307	2.12529	1.3314e-24
AN10223	2.20429		AN11899	-1.09874	0.000230964		AN10134	4.41283		AN7217	2.13585	2.68159e-139
AN10224	4.39337		AN7856	-1.09584	1.09839e-07		AN10135	4.41283		AN8645	2.15538	3.68273e-24
AN10227	2.20429		AN7053	-1.0953	5.80757e-06		AN10136	8.07626		AN8585	2.16203	5.99627e-11
AN10236	2.57401		AN4147	-1.09418	6.5632e-05		AN10140	9.75437		AN6776	2.17904	9.42489e-12
AN10239	2.57401		AN8637	-1.09376	0.00235465		AN10149	7.38184		AN2004	2.18797	7.85328e-42
AN10241	3.00509		AN10943	-1.09193	1.19568e-07		AN1015	3.80993		AN8928	2.20314	9.46057e-35
AN10242	10.9604		AN1203	-1.0901	0.0289351		AN10151	7.06802		AN5396	2.20358	1.36879e-12
AN10243	5.89293		AN8157	-1.08793	0.0260137		AN10155	7.38184		AN7822	2.21046	1.93158e-106
AN10247	3.4004		AN1421	-1.08775	0.000195948		AN10156	10.7667		AN8625	2.21049	1.89317e-11
AN10250	4.5374		AN3751	-1.08755	5.37966e-07		AN10159	5.21447		AN5874	2.22434	1.04976e-28
AN10251	4.70653		AN7941	-1.0866	0.0192203		AN1016	7.70669		AN10297	2.26727	1.80176e-30
AN10258	2.56097		AN3765	-1.0827	0.00084373		AN10161	2.8612		AN0223	2.26763	4.19586e-12
AN10261	2.56097		AN1367	-1.08213	1.43266e-05		AN10164	9.83244		AN3303	2.28141	3.32583e-70
AN10265	4.75604		AN9264	-1.08049	0.0315483		AN10166	5.2478		AN12111	2.29849	3.75239e-24
AN10268	5.13473		AN1215	-1.08041	2.48711e-07		AN10169	6.404		AN2608	2.31983	2.11082e-12
AN10269	4.75604		AN0307	-1.07662	0.0140383		AN1017	7.70669		AN7635	2.32507	6.40344e-108
AN10272	3.24972		AN1623	-1.07655	0.0335714		AN10171	3.90285		AN1826	2.32948	4.25091e-16
AN10274	2.45622		AN12331	-1.07496	3.18055e-06		AN10173	5.20862		AN7407	2.34317	3.5996e-33
AN10277	2.45622		AN7223	-1.07043	1.07297e-11		AN10174	6.404		AN12099	2.34739	1.65388e-18
AN10278	2.28004		AN9003	-1.06991	0.00013117		AN10175	2.24153		AN12291	2.36853	2.70684e-42
AN10285	17.8669		AN2815	-1.06851	0.0162606		AN10176	4.5501		AN8438	2.37225	1.97148e-13
AN10287	15.7594		AN1793	-1.06845	0.00140025		AN10181	9.24093		AN7268	2.37396	2.58877e-115
AN10288	15.7594		AN9207	-1.06788	0.00896703		AN10186	10.4582		AN0150	2.38116	1.19641e-73
AN10290	3.79437		AN2565	-1.06655	0.0243022		AN10191	3.38387		AN8154	2.39735	1.1435e-78
AN10293	15.7594		AN4920	-1.06652	1.14362e-08		AN10192	7.85932		AN11878	2.39837	3.13957e-68
AN10294	15.7594		AN2856	-1.06606	8.01714e-09		AN10193	2.64625		AN6930	2.40159	2.42384e-22
AN10296	3.25622		AN7357	-1.06522	2.29834e-08		AN10195	2.11868		AN5290	2.4019	1.91731e-16
AN10299	3.25622		AN1677	-1.06453	3.16271e-06		AN10196	16.8037		AN6432	2.41476	1.78095e-16
AN10311	11.113		AN11149	-1.0642	1.53486e-11		AN10197	7.85932		AN12400	2.42908	1.77216e-23
AN10313	5.83993		AN5455	-1.0641	1.07641e-07		AN10201	16.8037		AN0005	2.45087	1.03709e-36
AN10315	3.06117		AN4298	-1.06255	5.08491e-06		AN10205	3.26871		AN7613	2.45862	1.04704e-15
AN10316	3.06117		AN0519	-1.06237	0.0219491		AN10206	3.0719		AN12004	2.48549	1.84843e-23
AN10317	2.68376		AN2249	-1.06032	1.61674e-08		AN10207	2.64625		AN3884	2.492	3.66312e-14
AN10318	3.79948		AN5361	-1.05911	0.0148416		AN1021	3.18897		AN8518	2.49773	1.15137e-19
AN10321	3.05323		AN2466	-1.05886	3.28068e-10		AN10213	8.95471		AN1532	2.51061	2.67955e-14
AN10322	2.68376		AN3303	-1.05882	0.00238323		AN10214	6.5895		AN7344	2.51409	6.71775e-70
AN10323	3.79948		AN0811	-1.05824	0.00916513		AN10215	6.5895		AN4198	2.51579	1.23258e-57
AN10327	3.05323		AN7231	-1.05819	2.29648e-07		AN10217	2.2489		AN2606	2.52469	2.39977e-28
AN10334	4.41168		AN2547	-1.05619	1.73535e-08		AN10218	2.3236		AN10973	2.52776	2.66745e-107
AN10336	3.67304		AN11773	-1.05584	2.17439e-05		AN10219	4.44066		AN5831	2.53105	2.23931e-68
AN10340	3.1126		AN2672	-1.05442	0.0344153		AN1022	3.18897		AN7406	2.53676	1.675e-37
AN10349	4.97621		AN10836	-1.0544	0.00198378		AN10220	4.75918		AN10403	2.60904	3.01374e-32
AN10350	9.75358		AN8834	-1.05391	6.03035e-05		AN10223	2.42852		AN4195	2.62669	6.92357e-135
AN10355	9.09912		AN0475	-1.05269	2.51211e-07		AN10224	4.75918		AN9377	2.63414	5.87144e-40
AN10356	3.33984		AN2475	-1.05266	0.000236631		AN10227	2.42852		AN2325	2.63989	7.19231e-44
AN10357	12.8106		AN8900	-1.05256	0.00259263		AN1023	3.18897		AN9165	2.64576	5.97144e-28
AN10366	3.33984		AN2817	-1.05173	0.0343764		AN10236	2.51038		AN3554	2.65064	2.13987e-18
AN10367	2.65009		AN3336	-1.05118	0.00231413		AN10237	4.22695		AN8439	2.65679	8.32979e-32
AN1037	10.4834		AN6085	-1.05113	2.56302e-09		AN10239	2.51038		AN7266	2.66559	6.67174e-52
AN10371	4.10478		AN2861	-1.05023	1.72679e-07		AN10241	4.22695		AN8377	2.69938	3.95704e-29
AN10372	9.57347		AN5891	-1.04817	9.9794e-14		AN10242	14.0492		AN7084	2.71195	3.03955e-42
AN10374	4.97621		AN5993	-1.04359	0.0388238		AN10243	6.6413		AN7957	2.72889	1.43577e-17
AN10376	15.0219		AN3037	-1.04344	5.89041e-05		AN10247	3.31345		AN10811	2.73005	1.09582e-17
AN10378	7.72124		AN9346	-1.04314	0.00611093		AN10250	4.75785		AN11477	2.7449	3.13856e-54
AN10379	30.3913		AN10848	-1.03846	0.000890174		AN10251	4.96911		AN7888	2.75076	5.44431e-22
AN10380	7.72124		AN7279	-1.03833	0.0286367		AN10256	3.66131		AN6788	2.77594	6.76351e-31
AN10383	4.44416		AN4460	-1.03813	9.96304e-08		AN10258	2.57347		AN3961	2.7775	1.22576e-90
AN10384	4.44416		AN2615	-1.03799	7.59595e-13		AN10261	2.57347		AN3225	2.80978	2.0896e-43
AN10389	3.91566		AN5702	-1.03795	4.83133e-07		AN10265	4.00108		AN1941	2.82326	3.24433e-64
AN1039	9.20796		AN3427	-1.03767	7.73724e-06		AN10266	2.5035		AN7235	2.83924	4.63736e-21
AN10392	4.788		AN7970	-1.03487	0.0261664		AN10268	7.33634		AN1627	2.84026	3.5167e-18
AN10396	6.00843		AN5035	-1.03335	6.31773e-15		AN10269	4.00108		AN8101	2.84457	8.64676e-124
AN10399	3.70509		AN9253	-1.03088	0.0239803		AN10272	3.74544		AN7385	2.8707	1.15582e-89
AN1040	9.20796		AN2283	-1.03059	1.30637e-06		AN10274	2.75321		AN11079	2.89701	1.21715e-28
AN10401	6.00843		AN4469	-1.02871	3.95102e-05		AN10277	2.75321		AN11037	2.91964	4.68186e-19
AN10407	5.00588		AN2912	-1.02834	1.19369e-07		AN10278	2.80175		AN11002	2.94063	3.58417e-95
AN10408	2.28065		AN3143	-1.02727	2.57147e-06		AN10285	17.9165		AN3229	2.94636	2.90488e-46
AN10409	2.28065		AN9361	-1.02718	1.90774e-16		AN10287	22.355		AN3601	2.97382	4.7443e-74
AN10420	7.32739		AN10200	-1.02627	1.65336e-06		AN10288	22.355		AN3631	3.00384	7.96867e-27
AN10422	5.58839		AN2204	-1.02542	6.0751e-05		AN10293	22.355		AN8619	3.01069	2.25922e-45
AN10423	7.32739		AN5566	-1.02497	1.44561e-06		AN10294	22.355		AN8116	3.01121	9.45912e-33
AN10425	9.8484		AN5330	-1.0233	0.00116273		AN10296	3.1894		AN8910	3.06767	1.23859e-48
AN10438	4.33784		AN2064	-1.02316	0.00589626		AN10299	3.1894		AN7267	3.108	4.68325e-129
AN10441	3.00867		AN9327	-1.0192	0.0133916		AN10311	11.4164		AN10035	3.10848	3.25036e-22
AN10442	2.70808		AN8247	-1.01863	6.70794e-05		AN10313	7.06233		AN9315	3.16284	3.68053e-46
AN10444	3.43523		AN9377	-1.0181	5.7885e-06		AN10315	4.23632		AN2609	3.16323	8.57252e-48
AN10445	4.84534		AN4852	-1.01367	3.96245e-08		AN10316	4.23632		AN7592	3.1686	1.05544e-72
AN10454	4.33784		AN9027	-1.00921	0.00663611		AN10317	3.03484		AN0587	3.17471	5.0519e-28
AN10455	3.02926		AN1574	-1.0088	0.00119368		AN10318	3.77054		AN11210	3.22536	3.56209e-46
AN10458	12.9181		AN3742	-1.00812	0.00296596		AN10321	3.348		AN2228	3.25915	6.39487e-100
AN10459	9.37653		AN9199	-1.00704	1.83717e-07		AN10322	3.03484		AN12202	3.27591	6.6165e-63
AN10467	3.43523		AN8660	-1.00435	2.49164e-05		AN10323	3.77054		AN6431	3.27669	1.647e-42
AN10468	4.84534		AN1144	-1.00296	7.05922e-13		AN10327	3.348		AN5942	3.28675	3.46839e-92
AN10469	12.7221		AN1366	-1.00287	1.80563e-06		AN10329	2.49014		AN11999	3.29669	3.40654e-87
AN1047	2.77872		AN8004	-1.00163	7.97734e-12		AN10334	5.05315		AN3983	3.38393	4.18291e-118
AN10471	2.61424		AN11823	-1.00064	0.0083676		AN10336	5.05142		AN2607	3.3993	7.83199e-28
AN10472	3.65775		AN3318	-1.00027	0.000306586		AN10340	3.62633		AN3339	3.54654	1.08309e-57
AN10474	3.65775		AN2230	1.00047	0.00027871		AN10341	2.14988		AN8007	3.58551	7.46705e-172
AN10475	2.51278		AN4186	1.00167	3.00801e-11		AN10349	6.86527		AN10021	3.59525	2.24374e-35
AN10479	2.61424		AN10060	1.00259	3.47934e-05		AN1035	2.4822		AN7909	3.66384	3.09403e-64
AN10480	12.7221		AN3566	1.00326	1.01443e-06		AN10350	8.8144		AN8370	3.72654	8.50073e-219
AN10482	2.81399		AN6116	1.00455	4.16158e-05		AN10355	10.358		AN9414	3.83039	2.33146e-110
AN10483	3.59505		AN8639	1.00524	7.33606e-06		AN10356	3.63621		AN5424	3.83447	2.73236e-160
AN10491	4.71486		AN1926	1.00533	3.21893e-05		AN10357	10.6578		AN1590	3.84083	2.44111e-67
AN10495	7.97972		AN6784	1.00695	0.0444915		AN10366	3.63621		AN2116	3.85198	2.05443e-121
AN10496	8.35773		AN10005	1.00913	0.0376504		AN10367	3.10286		AN10887	3.87277	1.05294e-83
AN10501	2.63526		AN3111	1.01151	0.00371111		AN1037	12.7285		AN20054	3.90951	3.72956e-123
AN10502	8.33791		AN7944	1.01158	3.07311e-05		AN10371	4.95196		AN7911	3.91645	1.74647e-55
AN10504	8.35773		AN6418	1.01176	1.84944e-07		AN10372	9.35038		AN7912	3.99228	1.19899e-127
AN10506	3.00206		AN8101	1.012	3.96153e-08		AN10374	6.86527		AN5487	4.23351	3.01225e-78
AN10507	3.00206		AN6159	1.01286	1.58047e-08		AN10376	11.5375		AN1623	4.27676	3.74643e-48
AN10512	3.017		AN10527	1.01358	4.14082e-10		AN10378	13.1386		AN3228	4.31494	1.26796e-83
AN10518	5.21452		AN3818	1.01372	0.000107681		AN10379	32.055		AN12402	4.35372	7.40641e-146
AN1052	37.7017		AN7624	1.01443	0.00141156		AN10380	13.1386		AN1591	4.50152	1.10835e-123
AN10520	3.017		AN5117	1.01492	0.000116345		AN10383	5.71891		AN6314	4.52161	1.99395e-198
AN10523	5.21452		AN6127	1.01652	2.80179e-06		AN10384	5.71891		AN0147	4.52788	2.74947e-56
AN10533	4.422		AN3573	1.02296	2.81835e-06		AN10389	3.01663		AN4373	4.61168	8.03139e-66
AN10535	2.73759		AN9204	1.02652	0.000822115		AN1039	9.93577		AN8612	4.63712	1.90253e-200
AN10539	5.64196		AN9080	1.02924	3.21785e-07		AN10392	7.42185		AN0149	4.68242	4.59767e-74
AN10544	5.01756		AN7599	1.03137	0.0407694		AN10395	2.61779		AN3915	4.71007	4.79703e-76
AN10548	5.03671		AN7822	1.03143	0.000283794		AN10396	6.88948		AN1604	4.74445	6.11199e-67
AN1055	2.51005		AN8364	1.03316	0.0356487		AN10399	4.23573		AN6784	4.79974	4.85065e-69
AN10550	5.7474		AN10365	1.03511	3.3578e-13		AN1040	9.93577		AN2557	4.80891	3.3993e-119
AN10551	2.3059		AN0746	1.03559	5.94103e-05		AN10400	2.61779		AN3568	4.86064	6.16543e-66
AN10552	2.75532		AN12149	1.03653	8.86909e-08		AN10401	6.88948		AN3103	4.93013	5.28057e-66
AN10554	2.75532		AN6839	1.03722	1.26971e-14		AN10405	2.61779		AN7999	5.05721	2.21795e-69
AN10556	2.33544		AN7976	1.03797	5.97958e-12		AN10407	6.29657		AN10022	5.33792	4.94163e-95
AN10557	3.77172		AN11714	1.04283	0.0222272		AN10408	2.65824		AN10049	5.4929	4.06732e-106
AN10558	3.56215		AN8007	1.04409	0.000946128		AN10409	2.65824		AN10023	5.61755	3.04345e-112
AN10561	2.47332		AN20013	1.0448	0.0393282		AN10416	2.68363		AN10038	5.69116	2.10939e-92
AN10565	5.36419		AN6365	1.04626	2.53654e-13		AN10418	2.68363		AN10044	5.85216	1.38104e-108
AN10568	2.47332		AN5413	1.05057	0.000373204		AN10420	9.84731		AN8106	5.89465	3.37053e-116
AN10572	8.60068		AN2384	1.05137	0.0368451		AN10422	5.50945		AN0338	6.11177	1.27252e-194
AN10575	8.60068		AN3952	1.05258	2.54221e-12		AN10423	9.84731		AN7914	6.63467	4.60586e-249
AN1058	9.64964		AN3160	1.05417	1.10896e-05		AN10425	11.4978		AN11049	6.68709	2.13135e-162
AN10580	2.35524		AN8177	1.0561	3.08472e-06		AN10435	2.3028		AN0146	6.97191	3.80832e-163
AN10581	8.36481		AN7222	1.0568	5.25695e-09		AN10438	5.09641		AN5430	7.84356	6.76997e-294
AN10582	2.96949		AN12276	1.05703	0.00202961		AN10441	3.56892
AN10583	12.2215		AN7266	1.05817	0.000716718		AN10442	3.0828
AN10584	3.0151		AN11585	1.06501	0.0355185		AN10444	4.31756
AN10585	2.96949		AN2858	1.06581	5.60737e-17		AN10445	6.58476
AN10589	8.36481		AN5762	1.06594	1.27697e-06		AN10454	5.09641
AN1059	9.64964		AN7883	1.06664	0.0140273		AN10455	3.67939
AN10591	3.0151		AN2818	1.07445	0.00830197		AN10458	15.3875
AN10593	6.19129		AN7334	1.07471	7.88418e-10		AN10459	10.871
AN10595	13.7873		AN12239	1.07532	1.33895e-07		AN10461	14.882
AN10598	2.2875		AN6936	1.0759	0.00121846		AN10467	4.31756
AN1060	22.3601		AN3396	1.07681	8.66261e-05		AN10468	6.58476
AN10601	20.0207		AN10469	1.07796	1.15573e-06		AN10469	15.8002
AN10604	20.0207		AN1819	1.07913	1.79363e-05		AN1047	3.3304
AN1061	2.85816		AN3380	1.08117	0.00705335		AN10471	3.25579
AN10610	2.92061		AN8496	1.08277	2.58881e-06		AN10472	4.89262
AN1062	2.85816		AN7973	1.08388	0.0227049		AN10474	4.89262
AN10620	2.92061		AN6952	1.0843	3.76735e-11		AN10475	2.96228
AN10625	5.26335		AN2684	1.08474	0.00213004		AN10479	3.25579
AN10627	5.26335		AN6701	1.08614	6.61944e-08		AN10480	15.8002
AN10634	3.27769		AN2400	1.08907	0.0296784		AN10482	4.01455
AN10636	6.32948		AN1291	1.09107	6.2738e-08		AN10483	5.13506
AN10637	6.32948		AN11200	1.09218	9.05999e-07		AN10491	5.79706
AN10643	6.32948		AN10026	1.09246	0.0167489		AN10495	13.5317
AN10647	3.27769		AN20008	1.09255	0.0323954		AN10496	9.31312
AN10651	4.57394		AN7911	1.09396	0.0301059		AN10497	2.4424
AN1066	3.95688		AN9024	1.09706	1.35791e-05		AN10501	3.24759
AN10663	4.308		AN4922	1.09837	2.40899e-06		AN10502	6.91493
AN10664	3.7285		AN6362	1.10019	2.73644e-09		AN10504	9.31312
AN10668	2.68022		AN3390	1.10318	8.13347e-07		AN10506	3.83599
AN10671	4.21596		AN7919	1.10549	0.0212027		AN10507	3.83599
AN10672	5.10508		AN11475	1.10638	0.00265605		AN10512	3.50901
AN10675	2.52248		AN11002	1.10939	9.24659e-18		AN10518	3.81805
AN10676	4.33883		AN4800	1.11059	1.95216e-07		AN1052	33.6389
AN10677	7.06065		AN6411	1.1107	1.54738e-06		AN10520	3.50901
AN1068	3.95688		AN11276	1.11126	0.0176791		AN10523	3.81805
AN10681	2.52248		AN3395	1.11229	5.51433e-07		AN10533	5.19889
AN10689	16.1218		AN1716	1.11736	0.000218596		AN10535	3.19164
AN1069	19.9266		AN7193	1.11756	4.80078e-23		AN10539	6.93739
AN10690	8.72959		AN7874	1.11829	0.00175489		AN10544	5.76497
AN10694	2.73751		AN3346	1.11841	2.61718e-10		AN10548	4.62739
AN10697	8.72959		AN8309	1.11923	0.000162885		AN1055	2.78664
AN1070	19.9266		AN0419	1.12031	2.09422e-07		AN10550	6.47048
AN10702	2.17477		AN12192	1.12051	1.63605e-07		AN10551	2.90262
AN10704	5.64874		AN20001	1.12179	0.0276802		AN10552	3.05436
AN10707	2.94112		AN6775	1.12437	1.16824e-08		AN10554	3.05436
AN10709	6.18959		AN8333	1.12442	1.70791e-08		AN10556	2.12596
AN10713	2.19528		AN6346	1.12632	1.52387e-11		AN10557	4.12382
AN10717	4.91171		AN0791	1.12642	2.80584e-09		AN10558	3.74158
AN1072	3.2732		AN0718	1.12779	8.16364e-06		AN10565	6.92035
AN10720	6.93271		AN12177	1.12846	2.69222e-05		AN10572	9.34507
AN10722	2.82167		AN3848	1.1298	0.000193349		AN10575	9.34507
AN10726	26.4102		AN8608	1.13231	1.09204e-05		AN1058	8.94515
AN10736	14.715		AN1451	1.13357	3.05333e-09		AN10580	2.81127
AN1074	2.62009		AN3255	1.13435	0.0105159		AN10581	8.61994
AN10742	4.50617		AN10322	1.13496	1.01951e-07		AN10582	3.91741
AN10745	19.1205		AN1979	1.13672	3.1619e-11		AN10583	14.3713
AN10747	5.01936		AN8525	1.13978	2.32313e-09		AN10584	4.8214
AN10751	14.715		AN6413	1.14438	6.18627e-09		AN10585	3.91741
AN10760	2.21951		AN2994	1.14516	0.00035581		AN10586	2.44931
AN10761	3.455		AN2508	1.14762	2.0509e-13		AN10589	8.61994
AN10763	3.97391		AN7374	1.14904	3.55808e-14		AN1059	7.75831
AN10764	3.97391		AN9442	1.15114	0.0147568		AN10591	4.8214
AN10765	2.64648		AN7211	1.15408	3.16332e-05		AN10593	7.49437
AN10767	2.64648		AN2573	1.15693	0.0143795		AN10595	15.9041
AN10773	6.369		AN11511	1.16205	0.0180452		AN10598	2.24831
AN10777	4.59653		AN6046	1.17055	3.55499e-12		AN1060	22.3435
AN10778	3.60261		AN1532	1.17357	0.0206578		AN10601	19.1807
AN10781	2.23741		AN4115	1.17477	0.00207529		AN10604	19.1807
AN10784	2.21407		AN3997	1.17816	1.28522e-05		AN10606	2.83048
AN10788	3.60261		AN8963	1.1794	3.50099e-15		AN10608	2.62637
AN10793	3.14307		AN1031	1.18097	0.002873		AN1061	2.78937
AN10801	3.05642		AN7535	1.18564	1.83682e-10		AN10610	4.19441
AN10803	2.7966		AN5245	1.18957	0.00957068		AN10615	2.96581
AN10807	18.1963		AN5423	1.19381	1.32219e-10		AN10617	2.62637
AN10809	3.05642		AN7191	1.19758	0.00596751		AN1062	2.78937
AN10812	8.85723		AN3130	1.19768	3.9867e-07		AN10620	4.19441
AN10818	6.67569		AN2157	1.19946	3.36269e-19		AN10625	4.83869
AN10820	3.51305		AN12267	1.19961	0.0185162		AN10627	4.83869
AN10825	3.44468		AN7110	1.20115	2.0759e-09		AN1063	2.39776
AN10829	4.66132		AN1506	1.2031	1.92346e-09		AN10634	3.69386
AN10835	2.48167		AN6387	1.20972	2.22199e-12		AN10636	6.35699
AN10841	3.01988		AN7270	1.21075	7.54273e-18		AN10637	6.35699
AN10847	2.93859		AN8919	1.21102	0.0175037		AN1064	2.39776
AN10848	2.44267		AN1664	1.21289	1.17406e-05		AN10643	6.35699
AN10849	6.0455		AN6451	1.21363	0.000405577		AN10647	3.69386
AN10854	4.47131		AN12286	1.21365	0.00614344		AN1065	2.39776
AN10860	4.47131		AN7109	1.21681	4.74147e-10		AN10651	4.57699
AN10862	5.63722		AN1251	1.21936	1.56133e-08		AN1066	5.21447
AN10864	3.51669		AN1656	1.22217	4.51534e-12		AN10663	6.22422
AN10872	7.5006		AN1322	1.2235	6.36348e-05		AN10664	3.76497
AN10876	2.4943		AN6776	1.22454	0.0142941		AN10668	2.99814
AN10877	7.5006		AN10368	1.22832	1.18654e-06		AN10671	4.16903
AN10880	2.4943		AN7265	1.22957	1.68097e-08		AN10672	5.43844
AN1089	6.94575		AN5505	1.23174	7.0703e-11		AN10673	2.78938
AN10892	5.87402		AN5696	1.23235	1.07232e-09		AN10675	3.59872
AN10896	5.87402		AN0550	1.23359	0.000159639		AN10677	7.82379
AN10897	8.81758		AN8561	1.23602	7.66245e-06		AN1068	5.21447
AN10901	8.14065		AN1550	1.23675	6.42837e-05		AN10680	2.78938
AN10902	6.33966		AN3903	1.24593	5.98196e-06		AN10681	3.59872
AN10905	5.92399		AN5504	1.24687	0.000356918		AN10689	14.7986
AN10906	19.5329		AN0921	1.24742	0.000335183		AN1069	27.5889
AN10910	2.19554		AN1204	1.2592	4.0212e-11		AN10690	11.2088
AN10911	7.71671		AN3264	1.25996	0.00580489		AN10694	3.36533
AN10912	19.5329		AN5468	1.26256	4.47557e-13		AN10697	11.2088
AN10913	2.9312		AN6315	1.26872	2.60882e-06		AN1070	27.5889
AN10914	2.94168		AN1822	1.27004	1.58038e-06		AN10702	2.43786
AN10915	3.21801		AN8311	1.27112	4.48254e-11		AN10704	4.92156
AN10916	2.45373		AN5768	1.27592	0.000104944		AN10707	3.13322
AN10929	16.0959		AN6430	1.27785	4.52899e-08		AN10709	4.32099
AN10934	4.52595		AN3493	1.27947	4.1731e-06		AN10713	2.5313
AN1094	14.0218		AN0540	1.27963	7.29992e-12		AN1072	3.65428
AN10945	4.39652		AN4766	1.28337	6.39695e-22		AN10720	11.838
AN10947	3.09994		AN1469	1.28345	7.10732e-17		AN10722	2.20456
AN10949	4.82579		AN6158	1.28425	6.80672e-16		AN10726	21.7515
AN1095	3.10612		AN7416	1.28861	1.20422e-06		AN10736	15.179
AN10952	6.22526		AN5231	1.28985	3.60948e-15		AN1074	2.8612
AN10957	4.39652		AN7269	1.29193	5.38534e-12		AN10742	4.67187
AN10960	3.09994		AN5458	1.29401	6.89562e-12		AN10745	18.0834
AN10964	14.369		AN7800	1.29408	2.81285e-06		AN10747	3.88575
AN10965	6.22526		AN6458	1.29494	0.00682702		AN10751	15.179
AN10968	5.46287		AN11883	1.29727	8.37043e-14		AN10760	2.82183
AN10969	4.5452		AN0592	1.29773	0.0110375		AN10761	4.36418
AN1097	8.98288		AN5556	1.30095	9.76175e-12		AN10763	4.7359
AN10974	6.32585		AN1242	1.3046	2.19694e-06		AN10764	4.7359
AN10975	9.32343		AN6419	1.31041	1.40546e-16		AN10765	2.71244
AN10977	31.6042		AN12400	1.3111	7.43062e-06		AN10767	2.71244
AN10978	7.52607		AN3480	1.31201	1.19608e-09		AN10773	7.48575
AN10982	5.88558		AN2675	1.3124	1.90746e-05		AN10777	4.67508
AN10988	31.6042		AN1278	1.31248	4.48497e-05		AN10778	4.08707
AN1099	8.98288		AN2809	1.31472	1.18629e-07		AN10781	2.87406
AN10996	6.32585		AN5942	1.31606	9.72858e-07		AN10784	2.87406
AN10999	2.28082		AN4061	1.31607	1.57966e-08		AN10788	4.08707
AN11003	2.88458		AN7595	1.31818	8.37032e-06		AN10793	3.62847
AN11010	10.6507		AN5457	1.32259	1.26222e-11		AN10800	2.175
AN11017	2.56435		AN7590	1.32468	2.19316e-08		AN10801	3.59473
AN11018	6.39766		AN20000	1.32799	0.00853362		AN10803	3.10572
AN1102	3.46589		AN7918	1.33338	2.50069e-06		AN10807	21.3987
AN11021	8.72657		AN0778	1.33442	3.81277e-18		AN10809	3.59473
AN11022	14.8634		AN7199	1.34557	3.19333e-12		AN10812	9.3113
AN1103	3.46589		AN5487	1.34689	3.47713e-06		AN10818	6.63786
AN11031	7.26382		AN5559	1.34742	0.00777925		AN10820	4.14866
AN11032	2.16212		AN5567	1.34943	3.87756e-10		AN10825	4.14192
AN1104	2.95077		AN8634	1.35234	9.49313e-17		AN10827	2.73632
AN11045	3.79064		AN3344	1.35679	9.89369e-14		AN10829	5.52094
AN11052	6.25221		AN9142	1.35847	2.14273e-08		AN10835	2.48302
AN11061	8.46547		AN20010	1.35886	0.0060546		AN10837	2.92118
AN11062	4.83586		AN0964	1.35925	1.09255e-08		AN10840	2.92118
AN11064	5.46771		AN5478	1.36022	1.11548e-07		AN10841	3.14653
AN11069	4.52512		AN0006	1.36282	2.94664e-10		AN10846	2.83798
AN1107	2.45653		AN4829	1.37047	0.00192499		AN10847	4.09106
AN11078	2.34524		AN12230	1.37422	0.00712152		AN10848	2.67239
AN1108	2.45653		AN12133	1.37463	0.00136055		AN10849	9.48019
AN11080	5.16956		AN2526	1.37482	5.19837e-19		AN10854	4.41623
AN11082	5.16956		AN8951	1.37554	0.00442517		AN10860	4.41623
AN11086	2.34524		AN7371	1.38052	0.00674482		AN10862	4.9406
AN1109	2.45653		AN11999	1.38185	2.28091e-21		AN10864	4.65473
AN11090	3.25755		AN7313	1.38338	6.67807e-05		AN10872	7.40004
AN11091	5.74294		AN7164	1.3885	0.00352787		AN10873	2.48125
AN11093	2.61737		AN8645	1.3991	5.67234e-11		AN10877	7.40004
AN11094	6.2749		AN8615	1.40056	4.69206e-13		AN10879	2.48125
AN11095	3.25755		AN9174	1.40126	0.00145646		AN10887	2.21226
AN11096	6.2749		AN0617	1.40144	2.09811e-06		AN1089	9.83244
AN11098	5.74294		AN7295	1.40549	1.80907e-06		AN10892	5.11494
AN11099	4.15626		AN2993	1.41006	1.83479e-11		AN10893	2.31031
AN11101	6.12992		AN0454	1.4119	6.94428e-24		AN10896	5.11494
AN11103	2.06738		AN3481	1.41448	1.86249e-40		AN10897	13.8282
AN11105	3.40456		AN6097	1.41901	0.00541931		AN10901	7.48632
AN11106	2.06738		AN4882	1.42018	5.25287e-13		AN10903	3.92611
AN11108	3.51901		AN2393	1.42161	1.23902e-05		AN10905	2.6431
AN11109	6.12992		AN7635	1.42834	3.66593e-08		AN10906	21.1005
AN11112	3.73364		AN5327	1.42955	9.2559e-10		AN10910	2.46303
AN11118	3.73364		AN8196	1.42984	5.97387e-05		AN10911	7.55863
AN11119	7.20796		AN5373	1.43014	7.10112e-12		AN10912	21.1005
AN11120	7.20796		AN7896	1.43518	2.69261e-10		AN10913	3.56845
AN11121	4.19756		AN8402	1.43541	1.00791e-08		AN10914	3.56845
AN11124	4.57412		AN3959	1.44365	4.29704e-10		AN10915	3.82492
AN11125	4.74579		AN10049	1.4457	0.00275206		AN10916	3.05549
AN11126	3.98575		AN20011	1.44674	0.00444166		AN1092	2.46409
AN11127	4.74579		AN7162	1.44811	4.44947e-08		AN10922	2.33826
AN11128	3.98575		AN3763	1.45404	6.39134e-14		AN10928	2.1965
AN1113	2.95683		AN7613	1.45592	0.000244279		AN10929	16.027
AN11131	3.01203		AN8106	1.45631	0.000462023		AN1093	2.46409
AN1114	2.95683		AN0453	1.45836	4.92811e-08		AN10930	2.66906
AN11140	3.54951		AN7263	1.46323	1.07307e-10		AN10931	2.55977
AN11143	3.01815		AN5170	1.46599	8.04396e-06		AN10934	5.96548
AN11145	3.00545		AN3998	1.46841	2.27298e-11		AN10936	2.66906
AN11146	3.00545		AN12252	1.47122	0.00102474		AN10937	2.55977
AN11152	12.106		AN3420	1.47223	8.40749e-13		AN1094	12.8704
AN11156	3.60148		AN7878	1.47718	4.50687e-21		AN10945	5.08213
AN11157	3.60148		AN10599	1.47829	1.01554e-09		AN10947	2.91644
AN11159	3.03154		AN1832	1.48804	3.77872e-13		AN10949	5.41666
AN11161	3.03154		AN7532	1.4919	7.74074e-07		AN1095	3.87367
AN11165	13.426		AN3394	1.49698	1.18269e-11		AN10952	8.20801
AN11169	3.50594		AN9187	1.49956	1.72797e-11		AN10957	5.08213
AN11175	3.27745		AN4527	1.50551	2.16639e-11		AN10960	2.91644
AN11176	13.426		AN5765	1.50647	7.84626e-05		AN10964	14.5692
AN11181	2.45584		AN10887	1.5073	4.87739e-09		AN10965	8.20801
AN11182	4.37607		AN0197	1.50905	4.20021e-05		AN10967	2.33749
AN11185	2.45845		AN3877	1.51212	2.09245e-13		AN10968	6.57937
AN11190	3.23087		AN11934	1.51489	8.31436e-19		AN10969	5.9632
AN11191	2.31412		AN0530	1.52557	0.000121418		AN1097	11.1663
AN11192	6.27237		AN4655	1.53032	1.66366e-23		AN10973	3.4017
AN11195	3.23087		AN6797	1.53303	0.000149074		AN10974	8.75677
AN11199	2.31412		AN3915	1.53499	0.00258652		AN10975	19.5464
AN11200	6.27237		AN10057	1.53656	1.31069e-09		AN10977	17.4051
AN11208	2.45922		AN2388	1.53998	6.53591e-12		AN10978	5.69776
AN11209	2.45922		AN11703	1.54088	1.55477e-09		AN10979	2.16697
AN11215	2.54668		AN3141	1.54092	6.12825e-27		AN10982	6.57003
AN11219	8.48766		AN7386	1.54364	4.08338e-10		AN10983	2.35274
AN11222	2.45922		AN7937	1.55254	1.32166e-12		AN10988	17.4051
AN11223	2.45922		AN3979	1.55738	1.20156e-08		AN1099	11.1663
AN11228	2.68022		AN0223	1.55747	0.00213234		AN10991	2.26604
AN11244	2.09031		AN8489	1.56373	1.42306e-16		AN10995	2.213
AN11245	3.98716		AN9193	1.56691	4.48962e-07		AN10996	8.75677
AN11246	46.5266		AN7901	1.56837	5.04112e-08		AN10998	2.16697
AN11253	6.49939		AN12348	1.57145	2.13241e-12		AN10999	3.21995
AN11254	3.14895		AN8894	1.57262	1.32385e-11		AN11002	3.61407
AN11261	7.20154		AN6386	1.57455	8.38776e-14		AN11003	3.80949
AN11267	3.79615		AN6948	1.58892	0.000334109		AN11010	12.1936
AN11274	10.1467		AN0532	1.60105	6.74219e-07		AN11017	4.53233
AN11278	2.21176		AN3162	1.6045	4.36946e-21		AN11018	6.55525
AN11281	9.42203		AN20054	1.61517	3.20587e-15		AN1102	4.23263
AN11288	10.4834		AN4857	1.61835	6.45262e-19		AN11021	9.69925
AN11292	2.80814		AN8158	1.61846	3.17068e-05		AN11022	15.9315
AN1130	2.91253		AN11190	1.63392	2.05875e-07		AN1103	4.23263
AN11301	3.39447		AN1548	1.63843	0.000431804		AN11031	10.1158
AN11303	5.73654		AN3234	1.6434	0.000112263		AN11032	2.63545
AN11317	20.3098		AN3902	1.644	7.11029e-22		AN11033	2.6934
AN11321	12.3734		AN4767	1.65535	4.54902e-14		AN1104	3.25324
AN11337	2.98902		AN6101	1.65859	7.60828e-15		AN11040	2.6934
AN11344	2.29264		AN3132	1.66421	4.28074e-19		AN11045	4.16384
AN11347	2.68376		AN2118	1.67566	4.84558e-08		AN1105	3.16879
AN11356	2.63401		AN3345	1.67711	2.38761e-20		AN11052	7.52057
AN11374	3.14575		AN6527	1.68491	3.84958e-35		AN11055	2.22254
AN11376	5.14545		AN1813	1.69423	6.59305e-11		AN11060	2.47064
AN11387	3.48768		AN20016	1.71634	0.000305324		AN11061	8.21929
AN11406	46.4286		AN2629	1.71955	1.34084e-08		AN11062	4.20222
AN11411	2.58009		AN5408	1.72959	8.65747e-14		AN11064	6.74883
AN11419	2.44581		AN3322	1.73894	3.63504e-07		AN11066	2.29717
AN11435	5.03671		AN0501	1.74672	0.000471258		AN1107	2.37787
AN11436	3.19779		AN7012	1.77496	1.22738e-16		AN11070	2.67376
AN11437	17.334		AN8539	1.78798	6.10757e-08		AN11072	2.29717
AN11438	3.56215		AN11028	1.79835	2.76995e-06		AN11078	2.31064
AN11439	2.54104		AN7522	1.80148	9.27e-06		AN11079	2.32839
AN11442	5.5175		AN7267	1.80429	3.78338e-11		AN1108	2.37787
AN11444	6.19643		AN9181	1.80674	1.03571e-10		AN11080	5.77592
AN11456	5.9556		AN1426	1.81214	5.87215e-27		AN11081	2.32839
AN11461	3.95629		AN8913	1.82104	7.30592e-13		AN11082	5.77592
AN1147	37.9558		AN7894	1.82594	0.000186563		AN11083	2.28256
AN11473	2.29006		AN4246	1.84876	1.10259e-17		AN11086	2.31064
AN11475	20.1924		AN8533	1.85281	6.36841e-16		AN1109	2.37787
AN11477	2.45778		AN9299	1.86066	2.90599e-09		AN11090	2.82996
AN1148	2.40365		AN0403	1.86075	1.77622e-06		AN11091	7.76793
AN11499	3.17675		AN5074	1.86129	5.12168e-06		AN11092	2.94617
AN1150	2.40365		AN11874	1.86356	7.93175e-22		AN11093	2.16686
AN1151	3.5628		AN0338	1.87523	8.29251e-13		AN11094	5.7148
AN1152	3.5628		AN0234	1.90409	5.85913e-12		AN11095	2.82996
AN11543	5.89225		AN10384	1.90563	1.4868e-08		AN11096	5.7148
AN11551	7.41398		AN10028	1.90841	5.48624e-07		AN11098	7.76793
AN1156	7.57552		AN11982	1.91642	1.00377e-10		AN11099	5.85995
AN11563	2.95925		AN7903	1.92637	3.88476e-05		AN11101	6.23054
AN11570	31.6042		AN6407	1.93167	0.000105519		AN11103	2.09508
AN11574	2.6482		AN5118	1.93363	2.58154e-21		AN11105	2.82698
AN11581	16.9737		AN6450	1.93671	1.00938e-10		AN11106	2.09508
AN1159	4.6255		AN10044	1.9462	0.00013139		AN11108	3.3403
AN11590	2.40298		AN12402	1.94815	2.22733e-10		AN11109	6.23054
AN11597	8.59255		AN7972	1.9565	2.35244e-10		AN11112	4.61167
AN1160	4.71074		AN3414	2.00271	2.92771e-20		AN11118	4.61167
AN11609	4.48909		AN8952	2.00806	6.83339e-05		AN11119	7.30529
AN1161	4.34767		AN8526	2.01163	9.90648e-08		AN11120	7.30529
AN1162	4.34767		AN7323	2.01176	1.97176e-06		AN11121	4.34617
AN11622	5.96956		AN8893	2.0264	7.56332e-14		AN11124	6.35502
AN11623	2.52486		AN8334	2.02807	1.72433e-16		AN11125	6.625
AN1163	4.34767		AN7385	2.03901	2.55225e-07		AN11126	4.0123
AN11632	4.13718		AN3570	2.04452	3.76263e-06		AN11127	6.625
AN11633	3.57809		AN8093	2.05524	1.1201e-10		AN11128	4.0123
AN11670	3.2919		AN0500	2.07794	4.5284e-05		AN1113	4.90833
AN11684	3.42453		AN1236	2.08134	5.11616e-12		AN11131	4.05685
AN11689	2.59859		AN11702	2.08356	1.39614e-20		AN1114	4.90833
AN11692	2.2378		AN5467	2.08404	1.56647e-25		AN11140	3.38686
AN11696	2.88211		AN5372	2.08858	2.88298e-31		AN11143	3.37614
AN11697	4.77049		AN7900	2.10535	5.35667e-19		AN11145	3.34796
AN11698	5.93748		AN0395	2.11841	3.80782e-24		AN11146	3.34796
AN11699	4.53755		AN0392	2.12691	5.72092e-45		AN11152	13.2849
AN11701	3.73076		AN7836	2.14179	1.00571e-16		AN11156	5.04052
AN11702	3.73076		AN3557	2.14246	3.33431e-18		AN11157	5.04052
AN11703	2.64583		AN8366	2.15395	7.50011e-28		AN11159	2.42649
AN11704	8.41181		AN7897	2.16642	1.31737e-06		AN11161	2.42649
AN11705	8.95996		AN4338	2.16756	9.64052e-18		AN11165	12.8312
AN11707	22.6507		AN3329	2.17609	6.88426e-13		AN11166	3.1424
AN11708	6.8739		AN10326	2.18081	1.43431e-05		AN11169	4.66464
AN11709	3.97791		AN8174	2.1875	4.66814e-12		AN11175	3.70465
AN1171	3.00637		AN0146	2.19469	1.60225e-05		AN11176	12.8312
AN11719	2.94337		AN1041	2.20002	6.77346e-34		AN11177	3.1424
AN1172	3.00637		AN5328	2.2027	2.66815e-19		AN11182	3.88533
AN11721	2.97825		AN10588	2.22193	2.81998e-15		AN11185	2.47573
AN11728	2.41328		AN5424	2.2283	1.55969e-07		AN1119	2.56094
AN11729	3.00867		AN10217	2.2307	1.87212e-18		AN11190	4.00082
AN1173	3.00637		AN8052	2.2357	9.64728e-06		AN11191	2.36683
AN11730	3.00867		AN9393	2.23669	9.65569e-29		AN11192	4.8492
AN11731	5.28773		AN5120	2.2414	1.4743e-27		AN11195	4.00082
AN11732	2.70808		AN2557	2.26924	2.83033e-11		AN11199	2.36683
AN11733	6.57311		AN1035	2.27039	1.4777e-07		AN1120	2.56094
AN1174	3.82115		AN7268	2.27295	1.73625e-12		AN11200	4.8492
AN11745	2.95925		AN4373	2.30278	5.77338e-06		AN1121	2.56094
AN1175	3.82115		AN0493	2.30816	1.28563e-25		AN11210	4.26984
AN11751	2.62632		AN8154	2.32845	5.48614e-22		AN11215	4.26984
AN11753	3.61809		AN0534	2.3424	1.21827e-06		AN11219	8.39961
AN11757	3.57057		AN10931	2.35161	4.10478e-06		AN11228	2.99814
AN11767	3.7893		AN1600	2.35356	9.01907e-14		AN11244	2.6844
AN11768	10.1218		AN8984	2.38489	7.08033e-21		AN11245	3.99745
AN1177	5.40907		AN0839	2.39488	2.42768e-07		AN11246	48.9905
AN11770	3.50178		AN8625	2.39864	1.29645e-06		AN11251	2.24413
AN11776	3.64678		AN10022	2.41083	1.32132e-06		AN11253	6.44121
AN11778	7.5448		AN8326	2.41314	1.96594e-24		AN11254	2.68689
AN11780	7.4561		AN0497	2.42795	1.09065e-17		AN11261	10.7721
AN11785	11.1063		AN4339	2.43522	1.85037e-17		AN11267	5.44991
AN11789	2.51654		AN1627	2.45294	9.95196e-07		AN11274	7.04269
AN1179	5.40907		AN7399	2.45911	3.96978e-21		AN11278	2.6896
AN11796	8.61802		AN7899	2.47817	7.27388e-14		AN11281	8.57318
AN11801	4.30447		AN8612	2.49885	7.53487e-13		AN1130	3.42362
AN1181	7.61225		AN0005	2.53566	2.70186e-15		AN11301	3.54276
AN11815	4.5632		AN2593	2.54891	1.73267e-15		AN11303	4.08578
AN11817	17.7998		AN7893	2.55214	1.23262e-08		AN11317	20.2975
AN11820	2.63611		AN7345	2.56237	1.89023e-21		AN11321	12.8637
AN11821	2.9446		AN2352	2.57392	6.62197e-21		AN11337	4.45172
AN11836	3.1987		AN7322	2.60214	3.02067e-10		AN11344	2.92789
AN11843	7.5672		AN7058	2.60805	3.44508e-18		AN11347	3.03484
AN11844	5.53001		AN6314	2.63591	8.3134e-15		AN11356	3.46911
AN11846	2.71222		AN8619	2.64214	9.48724e-12		AN11374	4.95196
AN11850	10.7911		AN11878	2.6473	2.59024e-21		AN11376	5.97975
AN11861	6.23725		AN5410	2.65572	1.55717e-32		AN11387	4.22219
AN11862	2.94462		AN11195	2.6569	3.9082e-28		AN11395	4.78972
AN11864	8.62172		AN7957	2.66279	1.38589e-07		AN11406	44.1147
AN11865	3.95732		AN10038	2.7001	9.80868e-08		AN11411	3.09089
AN11872	6.43159		AN10023	2.70015	1.21462e-07		AN11419	3.09571
AN11877	5.88394		AN5463	2.71295	4.82043e-12		AN11432	2.37136
AN11880	5.24038		AN8422	2.71614	5.60544e-24		AN11435	4.62739
AN11881	5.24038		AN0529	2.75373	1.09237e-45		AN11436	4.17741
AN11882	8.93559		AN11584	2.77769	1.26578e-18		AN11437	20.0216
AN11884	8.07707		AN7898	2.78426	6.88468e-54		AN11438	3.74158
AN11885	2.89353		AN8507	2.7977	5.01228e-14		AN11439	3.01036
AN11886	7.78975		AN7902	2.80416	4.62473e-16		AN11444	7.32554
AN1189	5.16461		AN7333	2.84553	8.67444e-22		AN11456	7.04902
AN11891	28.667		AN3103	2.85096	2.36564e-08		AN11461	2.53551
AN11892	2.40272		AN7344	2.85301	1.54487e-21		AN11467	2.23411
AN1190	2.75487		AN1073	2.86403	4.76908e-13		AN11468	2.23411
AN11900	2.93859		AN3421	2.86486	1.0268e-51		AN1147	36.9183
AN1191	2.75487		AN8308	2.87443	9.07922e-30		AN11473	2.32655
AN11910	9.98802		AN8060	2.88583	1.49836e-23		AN11475	18.5888
AN11914	2.36298		AN0736	2.90876	4.12483e-17		AN11477	2.91489
AN11915	2.58327		AN0528	2.92126	2.42307e-30		AN1148	3.01714
AN11920	7.40766		AN10305	2.93087	9.91922e-21		AN11489	2.58222
AN11921	19.3961		AN7895	2.94031	1.68279e-85		AN11499	5.72512
AN11926	2.50878		AN12170	2.95106	7.6858e-19		AN1150	3.01714
AN11932	4.75778		AN9179	2.97679	3.52026e-14		AN1151	5.04394
AN11934	25.7772		AN10036	3.02414	5.42726e-25		AN1152	5.04394
AN11936	21.6776		AN3331	3.02528	7.86912e-60		AN11543	7.45142
AN11948	23.3142		AN5558	3.06552	1.95858e-54		AN11550	3.80859
AN1195	2.81962		AN7235	3.07999	6.94648e-10		AN11551	8.1633
AN11950	2.68022		AN10973	3.08746	7.1501e-32		AN1156	7.57151
AN11954	5.35762		AN8611	3.12353	1.10008e-30		AN11563	3.24795
AN1196	2.81962		AN7272	3.16435	2.07395e-23		AN11570	17.4051
AN11961	7.97267		AN2116	3.19274	3.32754e-19		AN11575	2.294
AN11963	3.45442		AN5841	3.33882	1.73053e-15		AN11581	16.9436
AN11965	2.45283		AN11049	3.38228	4.77195e-14		AN11582	4.53224
AN1197	2.81962		AN8601	3.3922	2.08406e-52		AN11584	2.88972
AN11978	29.8092		AN2608	3.42409	6.94712e-12		AN11585	2.62017
AN11981	2.73447		AN3884	3.49753	1.08552e-13		AN1159	3.8035
AN11982	2.73447		AN8325	3.56572	1.97748e-33		AN11590	2.48093
AN11983	4.00448		AN3631	3.59726	1.52366e-17		AN11597	5.74433
AN1199	7.68073		AN8116	3.66277	6.29599e-62		AN1160	3.8035
AN11990	5.80366		AN10582	3.72928	1.32079e-34		AN11609	5.14148
AN11994	6.96326		AN1756	3.75543	5.86011e-30		AN1161	5.0499
AN1200	2.4927		AN2469	3.77938	6.61913e-39		AN1162	5.0499
AN12009	8.57966		AN8624	3.82385	5.07591e-17		AN11621	2.32763
AN1201	2.4927		AN7999	3.93243	1.64869e-32		AN11622	7.38179
AN12011	2.82391		AN3330	3.9603	6.17365e-25		AN11623	5.2617
AN12013	10.4868		AN8593	4.0555	4.14435e-42		AN1163	5.0499
AN12015	3.21738		AN2330	4.16307	6.26836e-28		AN11632	4.63944
AN12017	2.69772		AN0531	4.27218	4.31114e-48		AN11633	3.38801
AN1202	2.4927		AN3333	4.343	3.09919e-34		AN1164	2.67935
AN12022	4.04046		AN0394	4.52015	4.27887e-49		AN11641	2.98151
AN12023	4.04046		AN6429	4.56986	2.28618e-44		AN1165	2.67935
AN12029	32.7614		AN1602	4.60192	1.77177e-53		AN11670	4.92104
AN12037	2.25866		AN3601	4.63193	2.19364e-78		AN11684	4.39116
AN12042	2.63526		AN8175	4.81191	9.50872e-63		AN11689	2.42236
AN12051	29.272		AN6096	4.90626	9.12091e-29		AN11692	2.93658
AN12057	5.46221		AN2207	4.93255	1.0711e-57		AN11693	2.2684
AN1206	4.3788						AN11694	2.2684
AN12064	13.8386						AN11696	3.1502
AN1207	4.3788						AN11697	4.60305
AN12078	10.1048						AN11698	5.98078
AN12080	6.01093						AN11699	5.49495
AN12084	8.10453						AN11701	4.65792
AN12085	4.07049						AN11702	4.65792
AN12088	8.9056						AN11703	4.0293
AN12101	13.3111						AN11704	9.37445
AN12104	3.58725						AN11705	8.6093
AN12106	2.90748						AN11707	18.3771
AN12111	5.57853						AN11708	6.59084
AN12114	6.52335						AN11709	4.50041
AN12115	2.60828						AN1171	3.78954
AN12116	2.60828						AN11712	2.36002
AN12120	4.30022						AN11713	2.36002
AN12121	2.51965						AN11719	3.91113
AN12123	10.5606						AN1172	3.78954
AN12126	4.91066						AN11721	3.21141
AN12127	4.91066						AN11728	2.97831
AN12128	2.75776						AN11729	3.56892
AN12129	2.75776						AN1173	3.78954
AN1213	2.58223						AN11730	3.56892
AN12130	3.03154						AN11731	6.46338
AN12134	7.19195						AN11732	3.0828
AN12135	4.32486						AN11733	6.50406
AN12146	6.27237						AN1174	4.50879
AN12148	3.10421						AN11745	3.24795
AN12152	3.3185						AN1175	4.50879
AN12153	2.94184						AN11753	2.61315
AN12158	2.21951						AN11757	4.61142
AN12159	2.21951						AN11767	4.04878
AN12160	109.033						AN11768	9.39526
AN12162	6.857						AN1177	6.23512
AN12169	3.75132						AN11770	3.96502
AN12172	5.27026						AN11776	5.08284
AN1218	3.94866						AN11778	8.93202
AN12180	5.26406						AN11780	10.5249
AN12199	6.95346						AN11785	14.1784
AN1220	7.07242						AN11787	2.58222
AN12207	4.58236						AN11789	2.93374
AN1221	2.76451						AN1179	6.23512
AN12216	2.80572						AN11796	12.0322
AN1222	2.76451						AN11801	4.02545
AN12220	5.90403						AN11804	2.14822
AN12221	7.30982						AN1181	7.06802
AN12222	7.30982						AN11815	2.97572
AN12223	2.52454						AN11817	18.6728
AN12224	2.64875						AN11820	3.09302
AN12227	2.51169						AN11821	3.00725
AN1223	2.76451						AN11828	2.76714
AN12230	10.27						AN11836	4.15067
AN12232	18.6385						AN11843	10.7667
AN12235	5.67342						AN11846	2.76989
AN1224	4.20276						AN11850	9.83377
AN12240	12.7717						AN11857	2.67162
AN1225	4.20276						AN11861	4.83217
AN12258	4.43447						AN11862	2.74831
AN1226	2.76871						AN11864	11.6406
AN12260	3.37775						AN11877	6.16928
AN12264	3.56215						AN11880	4.48227
AN1227	2.76871						AN11881	4.48227
AN12270	9.19416						AN11882	9.10128
AN12273	5.63722						AN11884	7.68263
AN12279	8.59415						AN11885	3.55135
AN12280	2.63428						AN11886	5.82867
AN12286	2.3278						AN1189	5.92193
AN12290	8.38694						AN11891	27.9962
AN12304	6.60173						AN11892	2.31984
AN12305	6.60173						AN11897	2.45711
AN12309	53.9826						AN11898	2.10987
AN12313	3.85704						AN1190	3.28577
AN12319	2.39848						AN11900	4.09106
AN12323	7.00384						AN1191	3.28577
AN12324	7.00384						AN11910	14.6221
AN12330	4.60726						AN11914	2.70893
AN12331	4.60726						AN11915	3.98497
AN12337	3.31652						AN11920	10.2646
AN12348	8.6982						AN11921	17.1756
AN12353	4.65326						AN11922	2.17331
AN12356	2.13861						AN11926	2.66763
AN12359	14.6905						AN11929	2.65859
AN1236	5.21655						AN11932	5.19075
AN12360	7.20101						AN11934	24.8631
AN12372	4.56337						AN11936	29.4954
AN12373	2.84918						AN11948	20.4138
AN12379	8.00597						AN1195	3.55756
AN12388	2.87541						AN11950	2.99814
AN12400	6.13475						AN11954	5.92164
AN12402	3.315						AN11955	5.39091
AN12408	6.82707						AN1196	3.55756
AN12418	7.95586						AN11961	10.0316
AN12431	3.07463						AN11963	3.05454
AN1244	3.11845						AN11965	3.13774
AN12443	3.92284						AN1197	3.55756
AN12449	8.10256						AN11973	3.95735
AN1245	3.11845						AN11975	2.29155
AN12458	2.42873						AN11978	25.7295
AN1246	3.11131						AN11981	3.93412
AN12461	9.00306						AN11982	3.93412
AN12465	3.03826						AN11983	6.2218
AN12473	2.77407						AN1199	7.14774
AN12476	2.91999						AN11990	5.48114
AN12477	3.24063						AN11994	7.11956
AN12478	3.18157						AN11999	3.61407
AN12479	3.17532						AN1200	3.271
AN12480	5.10314						AN1201	3.271
AN12481	2.90794						AN12011	3.2141
AN12486	2.13861						AN12013	9.77465
AN12487	6.00238						AN12015	3.1286
AN1250	6.08833						AN12017	2.83519
AN1253	9.28157						AN1202	3.271
AN1266	3.52409						AN12022	4.58778
AN1268	3.52409						AN12023	4.58778
AN1272	3.71662						AN12029	30.0853
AN1273	3.71662						AN12037	2.77153
AN1274	21.6776						AN12042	3.24759
AN1275	21.6776						AN12051	33.0978
AN1276	5.70105						AN12054	17.3091
AN1277	5.70105						AN12056	3.83991
AN1279	5.70105						AN12057	6.32894
AN1282	5.56588						AN1206	6.18376
AN1283	5.56588						AN12064	14.2811
AN1288	4.85235						AN1207	6.18376
AN1290	3.22818						AN12080	5.74409
AN1297	3.42756						AN12084	8.1349
AN1298	3.42756						AN12085	3.94318
AN1300	2.35531						AN12088	8.07464
AN1301	2.35531						AN12095	2.83675
AN1303	3.17771						AN12101	17.2566
AN1304	3.17771						AN12104	3.22249
AN1310	2.74835						AN12105	2.67371
AN1312	2.74835						AN12106	3.33103
AN1319	3.71379						AN12109	11.6113
AN1320	3.71379						AN12111	8.28502
AN1327	2.66278						AN12114	7.57453
AN1330	5.85433						AN12120	5.05731
AN1331	5.85433						AN12121	2.83475
AN1332	5.85433						AN12123	10.0069
AN1333	10.4611						AN12126	4.20372
AN1334	10.4611						AN12127	4.20372
AN1335	3.92776						AN12128	3.93845
AN1336	10.4611						AN12129	3.93845
AN1339	3.91741						AN1213	5.72109
AN1340	4.26259						AN12130	2.42649
AN1341	4.26259						AN12134	6.5145
AN1342	4.26259						AN12135	4.0845
AN1345	2.12715						AN12146	4.8492
AN1346	2.12715						AN12148	3.41781
AN1348	2.12715						AN12150	2.45507
AN1356	27.6735						AN12151	2.55829
AN1357	2.18357						AN12152	3.54926
AN1358	4.67764						AN12153	3.60826
AN1378	3.57361						AN12158	2.82183
AN1379	3.57361						AN12159	2.82183
AN1386	2.39016						AN12160	102.047
AN1387	2.39016						AN12162	8.66624
AN1396	10.0731						AN12169	3.68557
AN1397	10.0731						AN12172	5.57482
AN1398	2.90355						AN12174	2.88727
AN1399	6.03748						AN12177	2.51438
AN1401	5.88556						AN1218	2.95744
AN1402	5.88556						AN12180	5.35117
AN1403	11.6464						AN1219	3.0657
AN1406	2.45008						AN12199	11.2417
AN1407	2.45008						AN1220	8.06582
AN1414	9.76001						AN12201	2.60125
AN1415	9.76001						AN12202	3.47792
AN1416	3.37285						AN12207	5.91707
AN1417	3.4458						AN1221	3.4169
AN1418	3.39447						AN12216	3.35083
AN1419	3.4458						AN12218	2.29878
AN1420	2.33727						AN1222	3.25797
AN1422	2.33727						AN12220	6.73502
AN1423	2.33727						AN12221	7.98485
AN1425	34.1443						AN12222	7.98485
AN1426	3.22684						AN12223	3.21283
AN1427	13.0107						AN12224	3.89754
AN1428	13.0107						AN12227	2.91577
AN1429	6.1783						AN1223	3.4169
AN1431	6.1783						AN12230	12.8848
AN1437	2.43902						AN12232	22.9423
AN1439	2.96438						AN12235	6.21599
AN1451	8.88909						AN1224	4.80652
AN1452	8.88909						AN12240	14.1989
AN1453	8.88909						AN12245	2.41982
AN1460	10.0842						AN1225	4.80652
AN1462	10.0842						AN12258	6.12973
AN1465	7.4714						AN12259	2.77808
AN1470	3.75617						AN1226	3.57387
AN1472	12.1118						AN12260	5.33226
AN1475	2.62051						AN12264	3.74158
AN1482	3.98043						AN1227	3.57387
AN1493	6.25532						AN12270	7.96405
AN1501	4.54578						AN12273	4.91266
AN1505	3.78419						AN12279	9.17966
AN1506	3.78419						AN12280	4.28054
AN1508	4.66385						AN12286	2.12598
AN1509	4.66385						AN12290	8.64763
AN1511	14.0985						AN12304	7.51737
AN1518	4.75704						AN12305	7.51737
AN1519	4.75704						AN12309	41.2097
AN1521	5.41797						AN12313	3.65564
AN1523	5.41797						AN12316	3.04257
AN1533	2.63844						AN12319	2.89885
AN1534	2.63844						AN12323	8.82369
AN1535	2.63844						AN12324	8.82369
AN1536	7.19195						AN12330	4.80154
AN1542	3.38033						AN12331	4.80154
AN1543	2.4502						AN12337	3.22494
AN1546	4.53568						AN12339	8.79298
AN1547	3.74401						AN12340	2.47357
AN1549	4.32486						AN12344	2.47064
AN1551	16.1799						AN12348	10.4582
AN1554	13.242						AN12353	5.35919
AN1555	13.242						AN12359	11.6392
AN1557	3.63991						AN1236	5.20862
AN1558	2.41962						AN12360	9.68385
AN1559	2.15539						AN12372	4.36189
AN1560	2.41962						AN12373	3.43051
AN1562	2.40696						AN12374	2.42309
AN1563	2.40696						AN12379	3.04571
AN1572	6.89639						AN12385	2.62651
AN1573	5.59085						AN12386	4.01455
AN1578	4.50706						AN12388	3.94664
AN1579	4.50706						AN12389	2.48128
AN1587	27.5979						AN12400	11.5773
AN1596	3.45343						AN12402	6.35774
AN1598	3.45343						AN12408	6.13443
AN1600	3.3684						AN12411	2.17658
AN1601	4.94711						AN12418	7.41341
AN1605	38.8528						AN1244	2.88098
AN1607	5.24038						AN12443	4.18627
AN1608	9.85593						AN12449	9.77153
AN1609	9.85593						AN1245	2.88098
AN1610	3.4388						AN1246	3.77673
AN1612	8.17166						AN12461	7.78993
AN1613	9.01346						AN12465	3.59295
AN1614	9.01346						AN12473	3.26871
AN1620	36.0996						AN12477	2.94478
AN1621	3.96142						AN12478	3.96877
AN1622	3.31818						AN12479	4.3139
AN1624	8.93559						AN12480	6.30978
AN1628	3.00094						AN12481	3.19741
AN1629	4.39337						AN12487	5.27887
AN1632	2.48291						AN12490	2.63737
AN1635	2.72752						AN12491	2.97964
AN1636	2.72752						AN1250	6.68352
AN1638	2.80016						AN1253	9.03167
AN1646	3.39384						AN1255	2.42642
AN1651	3.56075						AN1256	2.42642
AN1652	8.07707						AN1263	2.28898
AN1658	27.1346						AN1266	4.88263
AN1659	27.1346						AN1267	2.47099
AN1664	3.54564						AN1268	4.88263
AN1674	4.69173						AN1272	3.81768
AN1675	4.69173						AN1273	3.81768
AN1676	12.2698						AN1274	29.4954
AN1677	12.2698						AN1275	29.4954
AN1678	13.5429						AN1276	6.84834
AN1686	9.49973						AN1277	6.84834
AN1687	9.49973						AN1278	3.37756
AN1688	4.74108						AN1279	6.84834
AN1696	2.97513						AN1282	6.46552
AN1697	2.97513						AN1283	6.46552
AN1698	4.70461						AN1288	4.863
AN1699	4.70461						AN1290	3.90285
AN1700	2.50435						AN1297	4.75837
AN1713	2.20725						AN1298	4.75837
AN1714	5.09571						AN1300	3.28906
AN1715	5.09571						AN1301	3.28906
AN1716	6.88135						AN1310	2.31523
AN1717	18.7828						AN1312	2.31523
AN1719	3.21693						AN1319	3.5174
AN1720	3.21693						AN1320	3.5174
AN1730	7.27599						AN1327	2.90062
AN1731	7.27599						AN1330	6.59568
AN1732	7.27599						AN1331	6.59568
AN1737	2.41891						AN1332	6.59568
AN1738	2.41891						AN1333	12.1395
AN1742	3.97157						AN1334	12.1395
AN1743	3.97157						AN1335	5.09741
AN1744	3.97157						AN1336	12.1395
AN1745	5.80031						AN1339	3.03456
AN1746	5.80031						AN1340	4.08524
AN1747	2.45184						AN1341	4.08524
AN1748	2.45184						AN1342	4.08524
AN1752	24.4924						AN1356	30.3193
AN1753	24.4924						AN1358	4.67211
AN1755	24.4924						AN1369	2.29101
AN1759	5.03231						AN1370	2.29101
AN1760	5.03231						AN1372	2.29101
AN1761	5.03231						AN1378	4.44754
AN1765	16.862						AN1379	4.44754
AN1766	16.862						AN1396	13.4964
AN1767	5.80715						AN1397	13.4964
AN1769	6.60173						AN1398	3.32825
AN1771	6.60173						AN1399	7.31537
AN1772	2.47443						AN1401	8.25499
AN1773	2.47443						AN1402	8.25499
AN1775	4.15588						AN1403	13.0987
AN1776	4.15588						AN1405	3.0719
AN1777	3.09712						AN1414	10.7369
AN1778	3.09712						AN1415	10.7369
AN1779	3.07854						AN1416	3.80754
AN1780	3.07854						AN1417	3.93794
AN1781	3.07854						AN1418	3.54276
AN1782	3.07854						AN1419	3.93794
AN1788	4.02551						AN1425	26.8784
AN1790	53.9826						AN1426	2.99417
AN1794	15.691						AN1427	8.41351
AN1795	15.691						AN1428	8.41351
AN1796	8.84462						AN1429	6.54107
AN1799	2.66477						AN1431	6.54107
AN1800	22.2437						AN1434	3.83991
AN1812	7.44534						AN1435	2.66535
AN1813	2.15451						AN1436	2.66535
AN1817	4.93148						AN1437	4.20319
AN1824	3.4608						AN1438	2.90798
AN1826	3.4608						AN1439	3.38387
AN1840	3.5687						AN1451	10.3947
AN1841	3.5687						AN1452	10.3947
AN1842	3.5687						AN1453	10.3947
AN1843	3.5687						AN1460	7.98323
AN1844	2.63541						AN1462	7.98323
AN1846	2.74337						AN1465	7.85932
AN1847	4.83688						AN1470	3.14572
AN1848	17.913						AN1472	12.0901
AN1854	5.89293						AN1475	2.64625
AN1855	20.3098						AN1482	4.89149
AN1856	2.89107						AN1485	2.11868
AN1859	8.61802						AN1486	2.11868
AN1861	8.61802						AN1493	5.60319
AN1862	8.61802						AN1501	5.09474
AN1863	2.7967						AN1505	5.39489
AN1864	32.8807						AN1506	5.39489
AN1865	7.51406						AN1508	5.33263
AN1866	32.8807						AN1509	5.33263
AN1872	3.08179						AN1511	16.8532
AN1876	2.22788						AN1518	5.46905
AN1877	2.22788						AN1519	5.46905
AN1879	3.85806						AN1521	7.00424
AN1880	3.85806						AN1523	7.00424
AN1881	6.07276						AN1533	3.20308
AN1883	2.64465						AN1534	3.20308
AN1884	2.64465						AN1535	3.20308
AN1888	3.1469						AN1536	6.5145
AN1891	2.51883						AN1540	2.45031
AN1892	2.51883						AN1541	2.45031
AN1893	7.45286						AN1542	3.92137
AN1894	7.45286						AN1543	2.65722
AN1900	11.6866						AN1546	5.40764
AN1902	9.81026						AN1547	4.62661
AN1903	12.2262						AN1548	3.03315
AN1915	2.57401						AN1549	4.0845
AN1917	8.64694						AN1551	18.6611
AN1918	14.1676						AN1554	12.0581
AN1920	3.60925						AN1555	12.0581
AN1921	3.60925						AN1557	4.44066
AN1922	3.60925						AN1558	2.8378
AN1924	5.17321						AN1559	2.8378
AN1925	5.17321						AN1560	2.8378
AN1926	2.53143						AN1562	2.33871
AN1927	2.53143						AN1563	2.33871
AN1930	2.80551						AN1566	2.69058
AN1935	12.2265						AN1567	2.69058
AN1936	12.2265						AN1572	7.82943
AN1939	3.05806						AN1573	7.88134
AN1940	12.3897						AN1577	2.60647
AN1948	5.4302						AN1578	4.34489
AN1949	4.30447						AN1579	4.34489
AN1950	4.30447						AN1587	24.7131
AN1952	5.94099						AN1596	3.9745
AN1956	3.017						AN1598	3.9745
AN1958	3.017						AN1599	2.35867
AN1959	2.49596						AN1600	4.60419
AN1962	17.5403						AN1601	6.97639
AN1964	17.5403						AN1604	2.31555
AN1973	2.95555						AN1605	40.3321
AN1975	3.00509						AN1606	2.25633
AN1983	8.15016						AN1607	4.48227
AN1984	8.15016						AN1608	7.8579
AN1988	2.39848						AN1609	7.8579
AN1989	3.79701						AN1610	4.94551
AN1990	3.79701						AN1612	10.3814
AN1993	2.93127						AN1613	7.9716
AN1995	7.27523						AN1614	7.9716
AN1996	11.6052						AN1620	31.2302
AN1997	12.3734						AN1621	3.89633
AN2000	4.70653						AN1622	3.38277
AN2001	5.28637						AN1624	9.10128
AN2002	5.28637						AN1628	4.58298
AN2005	4.74594						AN1629	4.75918
AN20052	35.6614						AN1632	2.78455
AN20053	2.24277						AN1635	4.01474
AN2009	14.8289						AN1636	4.01474
AN2011	3.39572						AN1638	3.9594
AN2012	4.83583						AN1646	4.57294
AN2013	4.83583						AN1651	5.23282
AN2014	6.79694						AN1652	7.68263
AN2015	6.79694						AN1658	24.8832
AN2016	3.38528						AN1659	24.8832
AN2017	3.38528						AN1664	3.69999
AN2022	2.8373						AN1674	5.22268
AN2023	2.40859						AN1675	5.22268
AN2036	7.11241						AN1676	4.63441
AN2042	12.7763						AN1678	15.8355
AN2051	3.83907						AN1686	8.47398
AN2052	3.83907						AN1687	8.47398
AN2054	4.26193						AN1688	9.54077
AN2055	4.26193						AN1696	3.70727
AN2056	4.26193						AN1697	3.70727
AN2059	6.23725						AN1698	5.73108
AN2060	2.94462						AN1699	5.73108
AN2062	3.56064						AN1700	2.65269
AN2069	2.86056						AN1704	2.23738
AN2073	2.5188						AN1708	2.10985
AN2077	4.90217						AN1709	2.10985
AN2078	4.90217						AN1710	2.10985
AN2084	8.62172						AN1714	4.52029
AN2096	3.14873						AN1715	4.52029
AN2097	14.7669						AN1716	9.16184
AN2098	3.14873						AN1717	13.6683
AN2099	14.7669						AN1718	2.627
AN2100	14.7669						AN1719	4.19401
AN2106	3.02963						AN1720	4.19401
AN2108	3.95732						AN1730	6.12553
AN2113	5.63038						AN1731	6.12553
AN2114	5.63038						AN1732	6.12553
AN2122	2.26125						AN1737	2.90257
AN2128	3.34747						AN1738	2.90257
AN2129	3.11339						AN1742	4.31314
AN2130	6.75586						AN1743	4.31314
AN2134	16.0518						AN1744	4.31314
AN2135	3.11446						AN1745	6.96778
AN2147	11.5202						AN1746	6.96778
AN2148	11.5202						AN1747	3.00818
AN2151	4.84434						AN1748	3.00818
AN2154	17.6785						AN1752	26.3937
AN2155	17.6785						AN1753	26.3937
AN2156	17.6785						AN1755	26.3937
AN2163	3.96539						AN1759	4.95559
AN2164	3.96539						AN1760	4.95559
AN2165	4.2061						AN1761	4.95559
AN2171	8.35335						AN1765	19.0084
AN2172	9.68139						AN1766	19.0084
AN2173	9.68139						AN1767	7.40649
AN2180	5.13473						AN1769	7.51737
AN2182	3.24972						AN1771	7.51737
AN2183	6.95346						AN1772	2.9538
AN2184	6.95346						AN1773	2.9538
AN2191	3.32346						AN1775	4.77911
AN2207	2.45622						AN1776	4.77911
AN2208	2.45622						AN1777	3.79644
AN2209	2.34703						AN1778	3.79644
AN2210	2.25943						AN1788	3.76315
AN2228	2.07854						AN1790	41.2097
AN2233	4.07523						AN1794	10.3662
AN2235	4.07523						AN1795	10.3662
AN2240	2.28004						AN1796	7.55277
AN2241	2.93248						AN1800	32.3911
AN2242	2.93248						AN1801	3.68112
AN2243	2.93248						AN1802	3.68112
AN2246	3.43947						AN1805	2.23897
AN2247	3.43947						AN1812	8.93488
AN2248	9.42961						AN1824	3.12389
AN2250	5.94544						AN1826	3.12389
AN2251	5.94544						AN1827	2.68665
AN2255	4.28683						AN1840	4.08788
AN2260	3.92867						AN1841	4.08788
AN2261	3.92867						AN1842	4.08788
AN2262	3.47757						AN1843	4.08788
AN2263	3.47757						AN1844	3.99214
AN2265	10.1432						AN1847	2.44408
AN2267	4.46755						AN1848	17.961
AN2268	4.46755						AN1854	6.6413
AN2269	3.32167						AN1855	20.2975
AN2270	3.32167						AN1856	4.02725
AN2273	2.75368						AN1859	12.0322
AN2277	7.08653						AN1861	12.0322
AN2278	7.08653						AN1862	12.0322
AN2282	9.75415						AN1863	3.01972
AN2284	7.53882						AN1864	34.9946
AN2286	4.95423						AN1865	7.81339
AN2290	11.9835						AN1866	34.9946
AN2298	3.16844						AN1867	2.28212
AN2300	17.4223						AN1868	2.28212
AN2301	17.4223						AN1872	3.07901
AN2306	3.50544						AN1876	2.35986
AN2308	3.50544						AN1877	2.35986
AN2311	17.8669						AN1879	4.06999
AN2312	2.62554						AN1880	4.06999
AN2313	2.62554						AN1881	7.38092
AN2314	2.79408						AN1883	3.12256
AN2315	3.0036						AN1884	3.12256
AN2316	2.15567						AN1888	2.79311
AN2317	2.15567						AN1891	3.26954
AN2318	10.5606						AN1892	3.26954
AN2319	2.75832						AN1893	8.52879
AN2331	15.0942						AN1894	8.52879
AN2332	15.0942						AN1900	10.3021
AN2336	3.60104						AN1902	9.71214
AN2337	5.9677						AN1903	12.5386
AN2338	11.2764						AN1915	2.51038
AN2343	6.7021						AN1917	8.38476
AN2344	6.7021						AN1918	13.1459
AN2347	4.91066						AN1920	4.42082
AN2349	7.00762						AN1921	4.42082
AN2358	2.26715						AN1922	4.42082
AN2359	7.32693						AN1924	5.74875
AN2360	7.32693						AN1925	5.74875
AN2362	6.97028						AN1926	2.92636
AN2366	7.56365						AN1927	2.92636
AN2374	4.88006						AN1930	2.34111
AN2375	4.88006						AN1932	2.50329
AN2386	3.90548						AN1934	2.50329
AN2387	3.19545						AN1935	11.8275
AN2388	3.64213						AN1936	11.8275
AN2390	3.32087						AN1939	4.05314
AN2391	6.52335						AN1940	17.4411
AN2392	4.74975						AN1948	7.84427
AN2397	10.8528						AN1949	4.02545
AN2402	2.60828						AN1950	4.02545
AN2408	2.98902						AN1952	5.92447
AN2410	4.30022						AN1956	3.09222
AN2411	3.63484						AN1958	3.09222
AN2413	4.39593						AN1962	13.7893
AN2414	6.65498						AN1964	13.7893
AN2415	6.65498						AN1973	4.12554
AN2418	2.07927						AN1975	4.22695
AN2419	2.07927						AN1983	10.9494
AN2426	2.24275						AN1984	10.9494
AN2427	8.69661						AN1988	2.89885
AN2429	2.83353						AN1989	4.3931
AN2430	2.83353						AN1990	4.3931
AN2431	2.83353						AN1992	2.5584
AN2432	2.34235						AN1993	4.13356
AN2434	2.34235						AN1995	6.36003
AN2435	5.03441						AN1996	14.866
AN2436	5.03441						AN1997	12.8637
AN2438	2.05222						AN2000	4.96911
AN2441	2.05222						AN2001	5.75607
AN2442	2.13611						AN2002	5.75607
AN2450	3.38232						AN2005	5.40326
AN2451	3.38232						AN20052	40.3716
AN2455	2.2411						AN20053	2.39402
AN2456	2.2411						AN2009	12.2902
AN2459	5.67342						AN2011	3.87966
AN2460	5.67342						AN2012	5.77264
AN2464	2.32674						AN2013	5.77264
AN2465	3.56463						AN2014	5.53984
AN2466	8.61053						AN2015	5.53984
AN2475	9.73139						AN2016	3.41033
AN2476	4.67681						AN2017	3.41033
AN2486	2.29264						AN2022	3.01518
AN2487	2.29264						AN2025	2.7435
AN2493	2.70292						AN2026	3.66131
AN2494	2.70292						AN2036	8.36112
AN2495	2.53841						AN2042	11.8925
AN2496	2.53841						AN2043	3.28047
AN2498	33.3278						AN2044	3.28047
AN2499	4.67241						AN2051	5.22924
AN2500	4.67241						AN2052	5.22924
AN2501	4.67241						AN2054	4.42704
AN2502	4.14966						AN2055	4.42704
AN2503	2.75136						AN2056	4.42704
AN2505	6.11935						AN2059	4.83217
AN2507	2.39592						AN2060	2.74831
AN2508	2.39592						AN2062	5.08587
AN2509	2.39592						AN2069	3.61017
AN2511	3.06117						AN2070	2.47863
AN2517	3.90896						AN2071	2.47863
AN2518	3.90896						AN2072	2.47863
AN2522	17.596						AN2073	3.57992
AN2525	5.33477						AN2077	6.11817
AN2526	5.33477						AN2078	6.11817
AN2527	5.33477						AN2084	11.6406
AN2528	4.32053						AN2096	3.143
AN2530	7.97267						AN2097	16.0527
AN2532	6.51029						AN2098	3.143
AN2535	3.79948						AN2099	16.0527
AN2537	3.79948						AN2100	16.0527
AN2545	11.5464						AN2101	2.184
AN2547	3.44808						AN2106	3.08901
AN2548	3.44808						AN2113	5.83633
AN2549	7.87922						AN2114	5.83633
AN2550	7.87922						AN2118	2.43516
AN2555	11.7974						AN2119	2.43516
AN2556	11.7974						AN2122	2.57854
AN2566	5.39341						AN2128	5.78509
AN2567	5.39341						AN2129	3.7705
AN2568	5.39341						AN2130	7.48051
AN2569	2.46285						AN2134	18.4197
AN2570	2.46285						AN2135	3.01438
AN2571	18.2796						AN2136	3.09178
AN2572	8.901						AN2137	3.09178
AN2573	3.45419						AN2147	13.9145
AN2574	2.24616						AN2148	13.9145
AN2575	8.22587						AN2151	5.28731
AN2577	3.45442						AN2154	19.9542
AN2578	3.45442						AN2155	19.9542
AN2580	3.05323						AN2156	19.9542
AN2581	10.7703						AN2163	4.10139
AN2582	4.39561						AN2164	4.10139
AN2583	2.45283						AN2165	6.67586
AN2584	7.97706						AN2171	8.75637
AN2585	5.05594						AN2175	2.5035
AN2586	4.03622						AN2176	2.5035
AN2587	4.03622						AN2180	7.33634
AN2594	5.55002						AN2182	3.74544
AN2596	11.1155						AN2183	11.2417
AN2597	11.1155						AN2184	11.2417
AN2598	7.61375						AN2191	3.40327
AN2601	10.2669						AN2207	2.75321
AN2604	2.49742						AN2208	2.75321
AN2612	8.15748						AN2209	2.42026
AN2614	8.15748						AN2210	2.42026
AN2621	5.26405						AN2228	2.71012
AN2623	5.26405						AN2233	5.18737
AN2643	4.19437						AN2234	2.44663
AN2644	4.19437						AN2235	5.18737
AN2648	6.07356						AN2236	2.93023
AN2649	6.07356						AN2238	2.93466
AN2657	9.63432						AN2240	2.80175
AN2659	9.63432						AN2241	3.1908
AN2664	4.70486						AN2242	3.1908
AN2665	7.65606						AN2243	3.1908
AN2666	7.65606						AN2246	3.48685
AN2668	57.6156						AN2247	3.48685
AN2669	57.6156						AN2248	10.6875
AN2674	7.57685						AN2250	6.29671
AN2682	6.36701						AN2251	6.29671
AN2683	6.36701						AN2255	4.52192
AN2684	2.5024						AN2260	4.3721
AN2685	2.5024						AN2261	4.3721
AN2686	6.65853						AN2262	4.72761
AN2688	2.35758						AN2263	4.72761
AN2692	14.6823						AN2265	12.6886
AN2701	9.62975						AN2267	5.9271
AN2702	9.62975						AN2268	5.9271
AN2703	5.4255						AN2269	4.31388
AN2704	5.4255						AN2270	4.31388
AN2719	2.20302						AN2273	4.02655
AN2720	2.20302						AN2277	4.66597
AN2726	3.85704						AN2278	4.66597
AN2727	3.85704						AN2282	10.1491
AN2728	5.85808						AN2284	9.09301
AN2730	7.8354						AN2286	4.0387
AN2737	2.8515						AN2290	15.7894
AN2738	2.8515						AN2294	2.70563
AN2739	7.70933						AN2300	17.8107
AN2740	14.2823						AN2301	17.8107
AN2742	2.2855						AN2304	2.74093
AN2743	2.2855						AN2305	2.74093
AN2749	4.54489						AN2306	4.3547
AN2750	4.54489						AN2308	4.3547
AN2759	3.67304						AN2309	2.52856
AN2760	2.5731						AN2311	17.9165
AN2761	2.15417						AN2312	3.50025
AN2768	3.1126						AN2313	3.50025
AN2770	3.1062						AN2314	2.35166
AN2771	3.1062						AN2315	4.13963
AN2792	4.99361						AN2318	10.0069
AN2793	6.30384						AN2319	3.38717
AN2794	6.30384						AN2331	18.6263
AN2798	5.11771						AN2332	18.6263
AN2800	2.50106						AN2334	2.9585
AN2801	2.50106						AN2335	2.9585
AN2809	3.98713						AN2336	4.0911
AN2810	9.24385						AN2337	7.82657
AN2814	3.05402						AN2338	14.0604
AN2815	8.00597						AN2342	2.62382
AN2817	3.20772						AN2343	9.52254
AN2822	10.8541						AN2344	9.52254
AN2832	9.57347						AN2347	4.20372
AN2835	3.93833						AN2349	6.62377
AN2836	3.93833						AN2358	2.87789
AN2839	12.1476						AN2359	8.3341
AN2840	12.1476						AN2360	8.3341
AN2846	4.15713						AN2362	6.03216
AN2852	15.2146						AN2366	8.02541
AN2855	4.22172						AN2374	7.33416
AN2858	111.705						AN2375	7.33416
AN2859	111.705						AN2386	6.05611
AN2860	111.705						AN2388	4.89141
AN2861	3.48176						AN2391	7.57453
AN2862	17.0243						AN2392	6.71281
AN2863	17.0243						AN2397	11.8763
AN2873	3.30447						AN2408	4.45172
AN2875	6.31194						AN2410	5.05731
AN2876	6.31194						AN2411	4.08798
AN2877	3.38795						AN2413	5.6447
AN2878	3.38795						AN2414	8.69377
AN2880	9.19204						AN2415	8.69377
AN2881	3.72088						AN2418	2.31458
AN2884	3.83232						AN2419	2.31458
AN2885	3.66352						AN2426	2.30189
AN2887	3.66352						AN2427	9.77484
AN2902	7.51042						AN2429	3.33108
AN2903	7.51042						AN2430	3.33108
AN2904	3.20389						AN2431	3.33108
AN2905	3.20389						AN2432	2.78934
AN2909	24.1195						AN2433	2.61089
AN2910	2.59859						AN2434	2.78934
AN2911	24.1195						AN2435	5.13263
AN2912	7.81892						AN2436	5.13263
AN2913	7.81892						AN2438	2.34564
AN2914	3.50068						AN2440	2.33667
AN2916	17.5862						AN2441	2.34564
AN2918	17.5862						AN2442	2.44437
AN2919	10.6185						AN2450	4.03989
AN2924	2.21263						AN2451	4.03989
AN2925	2.21263						AN2455	3.29636
AN2927	8.51926						AN2456	3.29636
AN2928	8.51926						AN2459	6.21599
AN2930	4.97621						AN2460	6.21599
AN2931	6.3919						AN2464	2.7058
AN2932	6.3919						AN2465	3.93668
AN2933	6.3919						AN2466	7.99295
AN2938	3.14466						AN2469	2.4172
AN2939	3.14466						AN2470	2.4172
AN2941	2.75312						AN2472	2.4172
AN2942	4.61009						AN2475	9.52077
AN2943	4.61009						AN2476	5.04197
AN2944	13.5647						AN2486	2.92789
AN2946	9.75358						AN2487	2.92789
AN2951	33.176						AN2493	3.62273
AN2953	6.60327						AN2494	3.62273
AN2954	5.6855						AN2495	2.75103
AN2955	5.6855						AN2496	2.75103
AN2956	5.81465						AN2498	37.4
AN2957	8.54886						AN2499	6.4078
AN2958	8.54886						AN2500	6.4078
AN2962	6.6198						AN2501	6.4078
AN2967	2.2378						AN2502	4.7132
AN2968	2.2378						AN2503	3.12071
AN2973	8.08678						AN2505	7.3701
AN2974	8.08678						AN2507	2.86233
AN2979	4.7613						AN2508	2.86233
AN2980	12.4381						AN2509	2.86233
AN2981	12.4381						AN2510	3.27752
AN2982	4.35648						AN2511	4.23632
AN2983	2.6654						AN2517	4.4778
AN2984	2.6654						AN2518	4.4778
AN2989	5.71921						AN2522	18.969
AN2990	5.71921						AN2525	7.12109
AN2994	4.30724						AN2526	7.12109
AN2995	4.30724						AN2527	7.12109
AN2996	4.30724						AN2528	4.69067
AN2997	3.86732						AN2530	10.0316
AN2998	3.86732						AN2532	7.31012
AN2999	6.3305						AN2535	3.77054
AN3001	4.41818						AN2537	3.77054
AN3005	3.15676						AN2538	2.12386
AN3010	2.48023						AN2545	20.8845
AN3011	2.48023						AN2547	6.66563
AN3016	2.88211						AN2548	6.66563
AN3017	2.88211						AN2549	10.2574
AN3018	2.88211						AN2550	10.2574
AN3019	4.77049						AN2555	10.1071
AN3021	4.77049						AN2556	10.1071
AN3022	4.05004						AN2566	5.87163
AN3027	2.71201						AN2567	5.87163
AN3028	2.71201						AN2568	5.87163
AN3029	2.71201						AN2569	2.7635
AN3031	2.49115						AN2570	2.7635
AN3034	4.53755						AN2571	19.1025
AN3035	4.53755						AN2572	9.7617
AN3044	2.89628						AN2573	3.93969
AN3049	5.35404						AN2574	3.48789
AN3053	6.88669						AN2575	8.26189
AN3058	8.41181						AN2577	3.05454
AN3059	8.41181						AN2578	3.05454
AN3067	4.12013						AN2580	3.348
AN3071	4.20444						AN2581	15.7315
AN3074	18.6544						AN2582	4.18352
AN3077	8.37524						AN2583	3.13774
AN3086	8.95996						AN2584	12.9045
AN3088	8.95996						AN2585	4.50823
AN3090	4.2865						AN2586	6.09584
AN3091	10.067						AN2587	6.09584
AN3092	3.55319						AN2594	6.05425
AN3097	2.76927						AN2596	12.347
AN3098	2.76927						AN2597	12.347
AN3101	3.066						AN2598	8.60618
AN3102	3.066						AN2601	11.6441
AN3105	15.0219						AN2609	3.16827
AN3112	3.03914						AN2612	7.54915
AN3113	3.03914						AN2614	7.54915
AN3114	5.07816						AN2621	5.82929
AN3116	2.95219						AN2623	5.82929
AN3117	2.95219						AN2626	2.49014
AN3121	4.00815						AN2632	2.14796
AN3124	2.54309						AN2633	2.14796
AN3125	2.54309						AN2636	2.07158
AN3129	9.09912						AN2637	2.07158
AN3130	2.12754						AN2643	4.38511
AN3132	2.12754						AN2644	4.38511
AN3139	2.0984						AN2648	6.31549
AN3140	2.0984						AN2649	6.31549
AN3141	2.60091						AN2657	11.1208
AN3142	5.14545						AN2659	11.1208
AN3143	9.41956						AN2664	7.1722
AN3145	6.75978						AN2665	5.44179
AN3148	12.8106						AN2666	5.44179
AN3149	3.94385						AN2667	2.1704
AN3150	3.94385						AN2668	54.2101
AN3152	18.5783						AN2669	54.2101
AN3160	4.05824						AN2670	4.16162
AN3161	4.05824						AN2674	8.9378
AN3162	4.05824						AN2682	5.31926
AN3163	4.70269						AN2683	5.31926
AN3164	4.70269						AN2684	3.13451
AN3169	3.97791						AN2685	3.13451
AN3172	2.40399						AN2686	8.40734
AN3173	2.18502						AN2688	2.89912
AN3174	2.40399						AN2692	19.9417
AN3178	5.47657						AN2701	9.82413
AN3179	13.7632						AN2702	9.82413
AN3180	5.20296						AN2703	6.05398
AN3181	6.72716						AN2704	6.05398
AN3182	6.72716						AN2719	2.49892
AN3183	10.9262						AN2720	2.49892
AN3184	10.9262						AN2726	3.65564
AN3188	7.72124						AN2727	3.93039
AN3193	30.3913						AN2728	5.96399
AN3194	3.56687						AN2730	9.27848
AN3195	3.56687						AN2731	3.04257
AN3196	3.56687						AN2737	3.65623
AN3197	3.56687						AN2738	3.65623
AN3199	4.44416						AN2739	8.6018
AN3200	4.44416						AN2740	15.8629
AN3201	3.00511						AN2742	2.66618
AN3203	13.5012						AN2743	2.66618
AN3206	6.99888						AN2746	2.37823
AN3207	8.32249						AN2748	2.37823
AN3208	4.42445						AN2749	3.5239
AN3209	4.42445						AN2750	3.5239
AN3212	2.8387						AN2759	5.05142
AN3213	2.8387						AN2760	3.03516
AN3214	2.36397						AN2761	2.4282
AN3218	2.41586						AN2768	3.62633
AN3219	2.41586						AN2770	3.7545
AN3221	7.25004						AN2771	3.7545
AN3222	7.25004						AN2793	8.51657
AN3223	3.41535						AN2794	8.51657
AN3224	3.41535						AN2798	4.83876
AN3225	3.03888						AN2800	2.88042
AN3226	2.98266						AN2801	2.88042
AN3243	13.9147						AN2809	4.59491
AN3244	13.9147						AN2810	11.5158
AN3245	13.9147						AN2814	2.92099
AN3246	4.31411						AN2815	7.79223
AN3247	4.31411						AN2817	2.83628
AN3250	4.10437						AN2822	10.9138
AN3258	5.05845						AN2832	9.35038
AN3259	5.05845						AN2835	3.65695
AN3262	6.36382						AN2836	3.65695
AN3264	6.84667						AN2839	16.2252
AN3265	6.84667						AN2840	16.2252
AN3267	6.84667						AN2846	4.36354
AN3269	6.95029						AN2852	16.0984
AN3270	6.95029						AN2855	5.95255
AN3271	6.95029						AN2858	106.351
AN3275	3.91566						AN2859	106.351
AN3279	14.3105						AN2860	106.351
AN3280	14.3105						AN2861	4.57653
AN3281	14.3105						AN2862	18.1088
AN3285	6.68825						AN2863	18.1088
AN3286	6.68825						AN2865	3.51745
AN3287	6.27706						AN2866	3.51745
AN3290	2.91017						AN2873	4.11889
AN3291	2.91017						AN2875	8.80727
AN3292	3.79729						AN2876	8.80727
AN3294	3.79729						AN2877	6.99537
AN3297	2.89324						AN2878	6.99537
AN3298	2.89324						AN2880	8.17193
AN3302	2.87213						AN2881	3.38825
AN3303	11.0089						AN2884	5.52429
AN3304	11.0089						AN2885	3.62758
AN3305	10.1303						AN2887	3.62758
AN3306	10.1303						AN2890	2.75265
AN3307	18.7266						AN2891	2.75265
AN3308	18.7266						AN2895	2.07752
AN3309	7.9252						AN2899	4.52567
AN3310	5.44434						AN2900	4.52567
AN3311	5.44434						AN2901	4.52567
AN3318	5.99564						AN2902	7.68959
AN3321	8.13811						AN2903	7.68959
AN3326	3.48768						AN2904	3.89269
AN3327	3.48768						AN2905	3.89269
AN3329	2.91685						AN2909	25.1578
AN3337	3.15485						AN2910	2.42236
AN3338	3.15485						AN2911	25.1578
AN3339	3.98346						AN2912	9.37435
AN3340	3.98346						AN2913	9.37435
AN3342	4.03424						AN2914	4.02724
AN3344	5.97646						AN2916	25.049
AN3345	14.151						AN2918	25.049
AN3346	14.151						AN2919	12.5544
AN3347	19.728						AN2924	2.49759
AN3348	19.728						AN2925	2.49759
AN3349	19.7748						AN2927	9.32022
AN3356	2.24613						AN2928	9.32022
AN3358	7.38086						AN2930	6.86527
AN3359	7.53845						AN2931	7.58608
AN3361	24.2879						AN2932	7.58608
AN3368	7.30228						AN2933	7.58608
AN3369	7.30228						AN2938	4.35099
AN3375	6.00843						AN2939	4.35099
AN3387	7.88083						AN2941	5.4105
AN3388	2.13082						AN2942	4.48052
AN3393	3.82063						AN2943	4.48052
AN3394	56.7025						AN2944	20.5168
AN3396	56.7025						AN2946	8.8144
AN3409	4.37183						AN2947	2.81372
AN3411	2.96597						AN2949	2.81372
AN3412	2.96597						AN2951	20.4095
AN3413	2.96597						AN2953	5.40691
AN3414	2.96597						AN2954	5.50118
AN3415	3.3079						AN2955	5.50118
AN3416	3.3079						AN2956	6.77057
AN3422	6.54231						AN2957	11.5327
AN3423	6.54231						AN2958	11.5327
AN3431	4.85217						AN2962	6.04728
AN3432	3.06697						AN2967	2.93658
AN3433	4.16954						AN2968	2.93658
AN3434	5.36812						AN2969	2.2684
AN3435	5.36812						AN2973	9.17847
AN3437	2.53021						AN2974	9.17847
AN3438	3.02921						AN2979	4.00186
AN3439	3.02921						AN2980	11.9628
AN3441	2.38371						AN2981	11.9628
AN3442	2.38371						AN2982	4.39801
AN3448	3.87637						AN2989	6.5771
AN3449	3.87637						AN2990	6.5771
AN3451	4.99374						AN2994	4.60791
AN3455	8.74795						AN2995	4.60791
AN3466	3.49691						AN2996	4.60791
AN3467	3.43878						AN2997	5.3494
AN3468	3.47995						AN2998	5.3494
AN3469	3.49691						AN2999	8.76477
AN3481	4.58216						AN3001	4.92108
AN3482	7.18317						AN3005	2.99285
AN3497	3.32061						AN3010	2.99701
AN3498	2.78113						AN3011	2.99701
AN3499	2.78113						AN3016	3.1502
AN3500	2.78113						AN3017	3.1502
AN3505	15.0322						AN3018	3.1502
AN3506	15.0322						AN3019	4.60305
AN3507	2.41274						AN3021	4.60305
AN3512	5.58839						AN3022	4.80863
AN3515	7.32739						AN3023	2.82073
AN3517	19.704						AN3026	2.82073
AN3520	11.0975						AN3027	3.29484
AN3524	5.46816						AN3028	3.29484
AN3525	4.10023						AN3029	3.29484
AN3529	6.61871						AN3031	3.95643
AN3530	6.61871						AN3032	2.12499
AN3534	4.5806						AN3033	2.12499
AN3535	4.65326						AN3034	5.49495
AN3538	11.2762						AN3035	5.49495
AN3545	3.55845						AN3044	3.26748
AN3547	2.4629						AN3047	3.33163
AN3548	8.398						AN3048	3.33163
AN3549	6.07454						AN3049	7.721
AN3551	6.07454						AN3053	8.83942
AN3564	3.44724						AN3058	9.37445
AN3566	3.44724						AN3059	9.37445
AN3567	4.62945						AN3067	4.28725
AN3573	2.25063						AN3071	3.95876
AN3581	2.8533						AN3074	20.4843
AN3585	5.75981						AN3077	9.59173
AN3586	5.75981						AN3085	5.88205
AN3587	8.4113						AN3086	8.6093
AN3591	3.20068						AN3088	8.6093
AN3597	18.6156						AN3090	3.93982
AN3600	2.35722						AN3091	11.0044
AN3602	2.26925						AN3092	3.90138
AN3605	8.07266						AN3097	2.6553
AN3606	8.07266						AN3098	2.6553
AN3620	2.47053						AN3101	3.62636
AN3621	2.47053						AN3102	3.62636
AN3622	2.47053						AN3105	11.5375
AN3625	2.59222						AN3112	3.30435
AN3626	2.59222						AN3113	3.30435
AN3631	3.33389						AN3114	6.35493
AN3632	3.33389						AN3116	4.44292
AN3633	46.4286						AN3117	4.44292
AN3634	2.94337						AN3121	4.63807
AN3635	46.4286						AN3124	3.32106
AN3638	2.1845						AN3125	3.32106
AN3640	5.87974						AN3129	10.358
AN3641	5.87974						AN3130	2.83685
AN3642	5.87974						AN3132	2.83685
AN3643	3.00556						AN3139	2.08926
AN3644	3.00556						AN3140	2.08926
AN3645	3.00556						AN3141	2.90096
AN3648	4.91099						AN3142	5.97975
[truncated: 2,553 more rows]
