# Supplementary material for: The Aspergillus nidulans transcription factor SclB governs the transition from vegetative to asexual development
Source: mBio. 2026 Feb 25;17(4):e03488-25. doi: 10.1128/mbio.03488-25 (PMC13059802; doi:10.1128/mbio.03488-25)
Supplement: Table S4 — Details for the detected secondary metabolites. [file mbio.03488-25-s0005.xlsx]

## Sheet: Tabelle1
	S4 Table: Details for the detected secondary metabolites.
	ID	Metabolite	Retention time (min)	Detected as	Sum formula	Detected exact mass	Number of reference in the references list
	1	austinol	12.6	[M+H]+	C25H30O8	459.202	[31]
	2	dehydroaustinol	13.1	[M+H]+	C25H28O8	457.186	[31]
	3	emericellamides E/F	17.3	[M+H]+	C32H57N5O7	624.434	[23]
